# Supplementary material for: A suite of large language models for public health infoveillance
Source: NPJ Digit Med. 2026 Feb 23;9:270. doi: 10.1038/s41746-026-02435-6 (PMC13039744; doi:10.1038/s41746-026-02435-6)
Supplement: Supplementary file 2 — Supplementary Data [file 41746_2026_2435_MOESM2_ESM.xlsx]

## Sheet: CIs-English
		PH-LLM-0.5B	Qwen2.5-0.5B-Instruct	PH-LLM-1.5B	Qwen2.5-1.5B-Instruct	Llama-3.2-1B-Instruct	PH-LLM-3B	Qwen2.5-3B-Instruct	Llama-3.2-3B-Instruct	PH-LLM-7B	Qwen2.5-7B-Instruct	bloomz-7b1-mt	Llama-3.1-8B-Instruct	PH-LLM-14B	Qwen2.5-14B-Instruct	Mistral-Nemo-Instruct-2407	Mistral-Small-Instruct-2409	PH-LLM-32B	Qwen2.5-32B-Instruct			PH-LLM-32B	Qwen2.5-72B-Instruct	Llama-3.1-70B-Instruct	Mistral-Large-Instruct-2407	GPT-4o mini	GPT-4o
	Model size	0.49B	0.49B	1.5B	1.5B	1.23B	3.1B	3.1B	3.21B	7.6B	7.6B	7.1B	8B	14.7B	14.7B	12B	22B	32.5B	32.5B		Model size	32.5B	72.7B	70B	123B
Dataset	Task																			Dataset	Task
CAVES	A	[0.073, 0.181]	[0.069, 0.120]	[0.196, 0.265]	[0.138, 0.237]	[0.103, 0.150]	[0.208, 0.289]	[0.241, 0.323]	[0.066, 0.155]	[0.240, 0.326]	[0.329, 0.444]	[0.112, 0.166]	[0.178, 0.251]	[0.277, 0.400]	[0.188, 0.338]	[0.152, 0.294]	[0.000, 0.000]	[0.362, 0.473]	[0.267, 0.347]	CAVES	A	[0.362, 0.473]	[0.215, 0.287]	[0.254, 0.334]	[0.276, 0.360]	[0.245, 0.330]	[0.230, 0.311]
	B	[0.131, 0.229]	[0.122, 0.196]	[0.206, 0.274]	[0.150, 0.201]	[0.125, 0.168]	[0.198, 0.272]	[0.194, 0.258]	[0.195, 0.265]	[0.305, 0.397]	[0.275, 0.366]	[0.100, 0.155]	[0.200, 0.269]	[0.326, 0.424]	[0.310, 0.413]	[0.209, 0.273]	[0.367, 0.498]	[0.375, 0.478]	[0.345, 0.459]		B	[0.375, 0.478]	[0.212, 0.277]	[0.325, 0.412]	[0.329, 0.423]	[0.299, 0.386]	[0.349, 0.455]
	C	[0.174, 0.276]	[0.185, 0.243]	[0.308, 0.382]	[0.259, 0.325]	[0.206, 0.251]	[0.432, 0.524]	[0.364, 0.481]	[0.281, 0.343]	[0.375, 0.450]	[0.472, 0.562]	[0.174, 0.239]	[0.387, 0.468]	[0.544, 0.642]	[0.349, 0.476]	[0.414, 0.536]	[0.023, 0.102]	[0.545, 0.632]	[0.505, 0.607]		C	[0.545, 0.632]	[0.308, 0.374]	[0.433, 0.513]	[0.495, 0.581]	[0.438, 0.517]	[0.448, 0.536]
	D	[0.108, 0.166]	[0.085, 0.129]	[0.128, 0.181]	[0.115, 0.163]	[0.101, 0.138]	[0.187, 0.257]	[0.164, 0.232]	[0.115, 0.159]	[0.152, 0.206]	[0.205, 0.281]	[0.084, 0.131]	[0.152, 0.216]	[0.211, 0.287]	[0.200, 0.279]	[0.133, 0.180]	[0.135, 0.289]	[0.244, 0.331]	[0.210, 0.282]		D	[0.244, 0.331]	[0.143, 0.193]	[0.194, 0.264]	[0.198, 0.272]	[0.143, 0.197]	[0.252, 0.343]
	E	[0.235, 0.314]	[0.230, 0.284]	[0.351, 0.420]	[0.270, 0.328]	[0.236, 0.286]	[0.382, 0.465]	[0.473, 0.560]	[0.340, 0.411]	[0.372, 0.437]	[0.518, 0.597]	[0.223, 0.283]	[0.405, 0.476]	[0.405, 0.475]	[0.518, 0.597]	[0.378, 0.448]	[0.545, 0.644]	[0.488, 0.566]	[0.471, 0.547]		E	[0.488, 0.566]	[0.376, 0.440]	[0.472, 0.545]	[0.473, 0.551]	[0.329, 0.390]	[0.443, 0.513]
	F	[0.329, 0.400]	[0.481, 0.542]	[0.612, 0.668]	[0.559, 0.613]	[0.534, 0.579]	[0.670, 0.727]	[0.577, 0.640]	[0.641, 0.693]	[0.696, 0.745]	[0.650, 0.707]	[0.417, 0.477]	[0.655, 0.712]	[0.748, 0.794]	[0.557, 0.628]	[0.723, 0.769]	[0.474, 0.545]	[0.764, 0.807]	[0.710, 0.759]		F	[0.764, 0.807]	[0.767, 0.808]	[0.710, 0.757]	[0.737, 0.782]	[0.734, 0.782]	[0.743, 0.790]
	G	[0.173, 0.256]	[0.212, 0.280]	[0.358, 0.424]	[0.294, 0.360]	[0.266, 0.314]	[0.358, 0.436]	[0.387, 0.467]	[0.323, 0.384]	[0.378, 0.445]	[0.437, 0.509]	[0.210, 0.273]	[0.325, 0.384]	[0.508, 0.580]	[0.539, 0.627]	[0.362, 0.434]	[0.365, 0.481]	[0.581, 0.658]	[0.505, 0.589]		G	[0.581, 0.658]	[0.570, 0.645]	[0.418, 0.488]	[0.511, 0.582]	[0.328, 0.387]	[0.445, 0.516]
CC	CC	[0.645, 0.712]	[0.270, 0.332]	[0.764, 0.824]	[0.849, 0.898]	[0.538, 0.612]	[0.757, 0.818]	[0.869, 0.918]	[0.868, 0.913]	[0.892, 0.935]	[0.854, 0.901]	[0.487, 0.560]	[0.758, 0.817]	[0.910, 0.949]	[0.859, 0.908]	[0.881, 0.923]	[0.858, 0.911]	[0.891, 0.930]	[0.841, 0.892]	CC	CC	[0.891, 0.930]	[0.881, 0.923]	[0.885, 0.930]	[0.885, 0.928]	[0.810, 0.864]	[0.876, 0.922]
Ethos		[0.478, 0.667]	[0.485, 0.632]	[0.628, 0.782]	[0.544, 0.714]	[0.439, 0.582]	[0.709, 0.838]	[0.436, 0.641]	[0.701, 0.832]	[0.731, 0.859]	[0.521, 0.711]	[0.327, 0.525]	[0.750, 0.870]	[0.726, 0.863]	[0.753, 0.885]	[0.790, 0.905]	[0.784, 0.900]	[0.770, 0.895]	[0.800, 0.908]	Ethos		[0.770, 0.895]	[0.781, 0.901]	[0.793, 0.905]	[0.810, 0.916]	[0.803, 0.913]	[0.837, 0.930]
GHC	A	[0.204, 0.273]	[0.117, 0.147]	[0.336, 0.393]	[0.223, 0.270]	[0.126, 0.163]	[0.406, 0.470]	[0.367, 0.424]	[0.260, 0.308]	[0.384, 0.451]	[0.404, 0.471]	[0.139, 0.167]	[0.416, 0.484]	[0.452, 0.528]	[0.466, 0.534]	[0.424, 0.504]	[0.168, 0.250]	[0.447, 0.520]	[0.444, 0.513]	GHC	A	[0.447, 0.520]	[0.465, 0.530]	[0.384, 0.437]	[0.453, 0.521]	[0.385, 0.443]	[0.388, 0.450]
	B	[0.265, 0.319]	[0.093, 0.122]	[0.324, 0.384]	[0.149, 0.180]	[0.038, 0.072]	[0.299, 0.353]	[0.214, 0.253]	[0.243, 0.287]	[0.367, 0.431]	[0.413, 0.483]	[0.097, 0.131]	[0.297, 0.351]	[0.451, 0.527]	[0.438, 0.511]	[0.402, 0.470]	[0.393, 0.488]	[0.444, 0.516]	[0.441, 0.516]		B	[0.444, 0.516]	[0.404, 0.473]	[0.321, 0.377]	[0.410, 0.473]	[0.314, 0.381]	[0.301, 0.367]
MC	A	[0.337, 0.450]	[0.041, 0.155]	[0.393, 0.496]	[0.435, 0.562]	[0.087, 0.207]	[0.429, 0.531]	[0.426, 0.535]	[0.456, 0.540]	[0.418, 0.514]	[0.462, 0.568]	[0.341, 0.452]	[0.414, 0.511]	[0.449, 0.549]	[0.501, 0.618]	[0.455, 0.575]	[0.487, 0.607]	[0.476, 0.577]	[0.479, 0.581]	MC	A	[0.476, 0.577]	[0.523, 0.616]	[0.559, 0.660]	[0.453, 0.557]	[0.515, 0.614]	[0.506, 0.603]
	B	[0.292, 0.453]	[0.285, 0.415]	[0.560, 0.712]	[0.550, 0.690]	[0.244, 0.347]	[0.551, 0.688]	[0.591, 0.719]	[0.502, 0.648]	[0.609, 0.734]	[0.634, 0.780]	[0.206, 0.324]	[0.636, 0.766]	[0.726, 0.842]	[0.667, 0.800]	[0.626, 0.756]	[0.644, 0.790]	[0.714, 0.836]	[0.702, 0.827]		B	[0.714, 0.836]	[0.699, 0.816]	[0.707, 0.832]	[0.723, 0.842]	[0.735, 0.847]	[0.751, 0.868]
	C	[0.144, 0.294]	[0.107, 0.235]	[0.366, 0.495]	[0.304, 0.441]	[0.163, 0.265]	[0.337, 0.469]	[0.353, 0.482]	[0.352, 0.492]	[0.403, 0.545]	[0.495, 0.660]	[0.175, 0.282]	[0.421, 0.559]	[0.451, 0.591]	[0.443, 0.587]	[0.405, 0.543]	[0.598, 0.753]	[0.470, 0.614]	[0.481, 0.623]		C	[0.470, 0.614]	[0.480, 0.620]	[0.458, 0.598]	[0.562, 0.710]	[0.419, 0.557]	[0.502, 0.645]
	D	[0.112, 0.219]	[0.108, 0.217]	[0.191, 0.301]	[0.175, 0.288]	[0.056, 0.208]	[0.220, 0.318]	[0.222, 0.322]	[0.199, 0.287]	[0.231, 0.333]	[0.289, 0.411]	[0.157, 0.276]	[0.311, 0.468]	[0.368, 0.508]	[0.372, 0.521]	[0.339, 0.513]	[0.234, 0.462]	[0.316, 0.451]	[0.391, 0.534]		D	[0.316, 0.451]	[0.342, 0.462]	[0.481, 0.635]	[0.535, 0.695]	[0.423, 0.552]	[0.481, 0.628]
	E	[0.018, 0.100]	[0.000, 0.098]	[0.102, 0.228]	[0.000, 0.075]	[0.000, 0.000]	[0.138, 0.240]	[0.134, 0.262]	[0.120, 0.197]	[0.157, 0.269]	[0.133, 0.261]	[0.062, 0.158]	[0.096, 0.206]	[0.230, 0.379]	[0.150, 0.263]	[0.065, 0.176]	[0.000, 0.118]	[0.183, 0.306]	[0.162, 0.273]		E	[0.183, 0.306]	[0.195, 0.303]	[0.178, 0.299]	[0.181, 0.313]	[0.193, 0.309]	[0.183, 0.304]
TCT	A	[0.761, 0.823]	[0.045, 0.117]	[0.505, 0.599]	[0.344, 0.450]	[0.679, 0.752]	[0.590, 0.677]	[0.549, 0.635]	[0.294, 0.399]	[0.723, 0.791]	[0.872, 0.914]	[0.647, 0.725]	[0.764, 0.825]	[0.704, 0.774]	[0.551, 0.639]	[0.694, 0.768]	[0.884, 0.924]	[0.814, 0.869]	[0.550, 0.640]	TCT	A	[0.814, 0.869]	[0.585, 0.671]	[0.798, 0.856]	[0.224, 0.328]	[0.346, 0.450]	[0.208, 0.305]
	B	[0.351, 0.483]	[0.574, 0.667]	[0.332, 0.476]	[0.454, 0.572]	[0.464, 0.583]	[0.241, 0.391]	[0.135, 0.269]	[0.272, 0.412]	[0.436, 0.567]	[0.184, 0.337]	[0.333, 0.469]	[0.174, 0.310]	[0.608, 0.725]	[0.032, 0.145]	[0.062, 0.184]	[0.216, 0.360]	[0.506, 0.636]	[0.223, 0.369]		B	[0.506, 0.636]	[0.142, 0.287]	[0.245, 0.387]	[0.089, 0.214]	[0.290, 0.431]	[0.352, 0.487]
	C	[0.000, 0.076]	[0.226, 0.329]	[0.000, 0.154]	[0.234, 0.346]	[0.215, 0.339]	[0.444, 0.667]	[0.457, 0.618]	[0.223, 0.331]	[0.467, 0.667]	[0.458, 0.609]	[0.191, 0.327]	[0.400, 0.561]	[0.559, 0.723]	[0.369, 0.516]	[0.446, 0.644]	[0.464, 0.610]	[0.654, 0.818]	[0.470, 0.622]		C	[0.654, 0.818]	[0.473, 0.620]	[0.439, 0.580]	[0.541, 0.694]	[0.288, 0.413]	[0.400, 0.543]

## Sheet: Cis-Multilingual
		PH-LLM-0.5B	Qwen2.5-0.5B-Instruct	PH-LLM-1.5B	Qwen2.5-1.5B-Instruct	Llama-3.2-1B-Instruct	PH-LLM-3B	Qwen2.5-3B-Instruct	Llama-3.2-3B-Instruct	PH-LLM-7B	bloomz-7b1-mt	Qwen2.5-7B-Instruct	Llama-3.1-8B-Instruct	PH-LLM-14B	Qwen2.5-14B-Instruct	Mistral-Nemo-Instruct-2407	Mistral-Small-Instruct-2409	PH-LLM-32B	Qwen2.5-32B-Instruct			PH-LLM-32B	Qwen2.5-72B-Instruct	Llama-3.1-70B-Instruct	Mistral-Large-Instruct-2407	GPT-4o mini	GPT-4o
	Model size	0.49B	0.49B	1.5B	1.5B	1.23	3.1B	3.1B	3.2B	7.6B	7.1B	7.6B	8B	14.7B	14.7B	12B	22B	32.5B	32.5B		Model size	32.5B	72.7B	70B	123B
						B
Dataset	Task																			Dataset	Task
AHSFN	A	[0.231, 0.341]	[0.000, 0.032]	[0.264, 0.363]	[0.246, 0.368]	[0.121, 0.167]	[0.368, 0.499]	[0.371, 0.515]	[0.076, 0.226]	[0.566, 0.702]	[0.076, 0.125]	[0.131, 0.293]	[0.144, 0.314]	[0.596, 0.730]	[0.495, 0.654]	[0.335, 0.517]	[0.028, 0.152]	[0.406, 0.569]	[0.234, 0.412]	AHSFN	A	[0.406, 0.569]	[0.352, 0.525]	[0.269, 0.446]	[0.193, 0.373]	[0.296, 0.483]	[0.301, 0.480]
	B	[0.110, 0.217]	[0.236, 0.303]	[0.514, 0.608]	[0.353, 0.472]	[0.243, 0.297]	[0.656, 0.750]	[0.607, 0.706]	[0.468, 0.548]	[0.683, 0.765]	[0.262, 0.335]	[0.643, 0.739]	[0.595, 0.699]	[0.762, 0.836]	[0.685, 0.777]	[0.575, 0.685]	[0.627, 0.726]	[0.836, 0.898]	[0.874, 0.924]		B	[0.836, 0.898]	[0.855, 0.910]	[0.844, 0.902]	[0.871, 0.925]	[0.839, 0.899]	[0.877, 0.929]
	C	[0.231, 0.304]	[0.257, 0.330]	[0.280, 0.338]	[0.287, 0.350]	[0.220, 0.275]	[0.309, 0.394]	[0.391, 0.485]	[0.311, 0.376]	[0.568, 0.647]	[0.219, 0.284]	[0.595, 0.679]	[0.448, 0.521]	[0.551, 0.643]	[0.328, 0.442]	[0.127, 0.246]	[0.310, 0.431]	[0.556, 0.652]	[0.633, 0.724]		C	[0.556, 0.652]	[0.639, 0.722]	[0.567, 0.649]	[0.628, 0.710]	[0.540, 0.619]	[0.664, 0.743]
	D	[0.214, 0.270]	[0.201, 0.252]	[0.229, 0.293]	[0.244, 0.314]	[0.180, 0.234]	[0.202, 0.263]	[0.301, 0.407]	[0.338, 0.428]	[0.254, 0.315]	[0.168, 0.231]	[0.340, 0.434]	[0.191, 0.294]	[0.218, 0.272]	[0.358, 0.452]	[0.138, 0.266]	[0.345, 0.454]	[0.243, 0.300]	[0.326, 0.416]		D	[0.243, 0.300]	[0.307, 0.383]	[0.319, 0.395]	[0.378, 0.475]	[0.314, 0.400]	[0.296, 0.378]
	E	[0.424, 0.471]	[0.321, 0.366]	[0.768, 0.806]	[0.624, 0.668]	[0.438, 0.486]	[0.694, 0.737]	[0.776, 0.815]	[0.764, 0.800]	[0.820, 0.853]	[0.264, 0.311]	[0.840, 0.874]	[0.798, 0.836]	[0.794, 0.830]	[0.856, 0.886]	[0.840, 0.872]	[0.843, 0.875]	[0.752, 0.792]	[0.817, 0.852]		E	[0.752, 0.792]	[0.833, 0.867]	[0.787, 0.821]	[0.816, 0.851]	[0.818, 0.853]	[0.825, 0.859]
	F	[0.409, 0.459]	[0.409, 0.456]	[0.492, 0.538]	[0.500, 0.547]	[0.496, 0.542]	[0.538, 0.588]	[0.502, 0.549]	[0.417, 0.463]	[0.602, 0.651]	[0.437, 0.488]	[0.562, 0.608]	[0.638, 0.683]	[0.541, 0.585]	[0.539, 0.587]	[0.557, 0.603]	[0.608, 0.655]	[0.635, 0.680]	[0.748, 0.789]		F	[0.635, 0.680]	[0.789, 0.827]	[0.734, 0.774]	[0.767, 0.807]	[0.572, 0.620]	[0.780, 0.819]
	G	[0.067, 0.200]	[0.076, 0.152]	[0.152, 0.243]	[0.099, 0.173]	[0.096, 0.139]	[0.188, 0.278]	[0.139, 0.238]	[0.136, 0.194]	[0.243, 0.369]	[0.093, 0.143]	[0.119, 0.254]	[0.259, 0.358]	[0.170, 0.284]	[0.236, 0.354]	[0.171, 0.335]	[0.243, 0.369]	[0.143, 0.259]	[0.227, 0.346]		G	[0.143, 0.259]	[0.301, 0.413]	[0.301, 0.409]	[0.284, 0.397]	[0.266, 0.360]	[0.291, 0.405]
	H	[0.617, 0.670]	[0.548, 0.605]	[0.607, 0.659]	[0.526, 0.581]	[0.404, 0.458]	[0.728, 0.775]	[0.663, 0.713]	[0.607, 0.663]	[0.801, 0.842]	[0.257, 0.311]	[0.658, 0.707]	[0.758, 0.804]	[0.775, 0.821]	[0.810, 0.851]	[0.837, 0.876]	[0.614, 0.667]	[0.719, 0.767]	[0.788, 0.833]		H	[0.719, 0.767]	[0.864, 0.900]	[0.899, 0.931]	[0.882, 0.915]	[0.868, 0.903]	[0.882, 0.916]
	I	[0.172, 0.287]	[0.034, 0.128]	[0.308, 0.406]	[0.016, 0.090]	[0.184, 0.298]	[0.306, 0.403]	[0.009, 0.080]	[0.418, 0.495]	[0.424, 0.522]	[0.286, 0.386]	[0.116, 0.226]	[0.412, 0.493]	[0.325, 0.438]	[0.164, 0.275]	[0.128, 0.241]	[0.327, 0.420]	[0.264, 0.379]	[0.152, 0.285]		I	[0.264, 0.379]	[0.294, 0.388]	[0.352, 0.443]	[0.335, 0.414]	[0.359, 0.449]	[0.242, 0.343]
	J	[0.057, 0.154]	[0.000, 0.097]	[0.000, 0.071]	[0.000, 0.000]	[0.105, 0.197]	[0.133, 0.233]	[0.000, 0.000]	[0.090, 0.206]	[0.224, 0.417]	[0.090, 0.167]	[0.218, 0.447]	[0.176, 0.291]	[0.306, 0.520]	[0.130, 0.366]	[0.027, 0.212]	[0.154, 0.370]	[0.319, 0.505]	[0.215, 0.484]		J	[0.319, 0.505]	[0.289, 0.545]	[0.236, 0.446]	[0.187, 0.412]	[0.152, 0.290]	[0.131, 0.333]
ITED		[0.263, 0.324]	[0.238, 0.296]	[0.503, 0.567]	[0.562, 0.627]	[0.274, 0.335]	[0.544, 0.610]	[0.590, 0.649]	[0.517, 0.584]	[0.647, 0.708]	[0.225, 0.282]	[0.697, 0.754]	[0.622, 0.684]	[0.686, 0.745]	[0.709, 0.767]	[0.663, 0.727]	[0.672, 0.729]	[0.708, 0.765]	[0.701, 0.758]	ITED		[0.708, 0.765]	[0.733, 0.789]	[0.720, 0.776]	[0.714, 0.774]	[0.744, 0.798]	[0.755, 0.806]
MAT		[0.133, 0.221]	[0.049, 0.137]	[0.210, 0.293]	[0.046, 0.141]	[0.199, 0.269]	[0.240, 0.323]	[0.000, 0.000]	[0.273, 0.354]	[0.405, 0.512]	[0.197, 0.275]	[0.306, 0.444]	[0.251, 0.318]	[0.428, 0.526]	[0.421, 0.522]	[0.261, 0.328]	[0.377, 0.496]	[0.516, 0.635]	[0.462, 0.558]	MAT		[0.516, 0.635]	[0.512, 0.616]	[0.325, 0.413]	[0.455, 0.565]	[0.354, 0.435]	[0.468, 0.571]
WCV	A	[0.738, 0.788]	[0.740, 0.788]	[0.725, 0.780]	[0.603, 0.672]	[0.397, 0.479]	[0.805, 0.851]	[0.752, 0.801]	[0.489, 0.572]	[0.846, 0.887]	[0.472, 0.549]	[0.710, 0.771]	[0.430, 0.520]	[0.855, 0.893]	[0.683, 0.745]	[0.372, 0.465]	[0.447, 0.538]	[0.875, 0.912]	[0.746, 0.800]	WCV	A	[0.875, 0.912]	[0.795, 0.843]	[0.818, 0.863]	[0.787, 0.842]	[0.804, 0.854]	[0.793, 0.842]
	B	[0.702, 0.772]	[0.695, 0.760]	[0.626, 0.717]	[0.383, 0.499]	[0.404, 0.510]	[0.722, 0.796]	[0.089, 0.188]	[0.423, 0.534]	[0.788, 0.852]	[0.491, 0.587]	[0.045, 0.123]	[0.407, 0.528]	[0.796, 0.855]	[0.313, 0.430]	[0.156, 0.275]	[0.168, 0.283]	[0.801, 0.860]	[0.047, 0.128]		B	[0.801, 0.860]	[0.042, 0.123]	[0.387, 0.506]	[0.096, 0.195]	[0.323, 0.447]	[0.372, 0.491]
	C	[0.291, 0.424]	[0.274, 0.367]	[0.118, 0.280]	[0.000, 0.053]	[0.185, 0.311]	[0.450, 0.611]	[0.293, 0.470]	[0.288, 0.420]	[0.227, 0.429]	[0.163, 0.288]	[0.187, 0.392]	[0.361, 0.507]	[0.256, 0.454]	[0.202, 0.403]	[0.267, 0.462]	[0.224, 0.426]	[0.442, 0.623]	[0.523, 0.689]		C	[0.442, 0.623]	[0.552, 0.708]	[0.578, 0.720]	[0.479, 0.649]	[0.478, 0.601]	[0.521, 0.683]
	D	[0.334, 0.467]	[0.304, 0.402]	[0.430, 0.587]	[0.380, 0.552]	[0.189, 0.349]	[0.433, 0.593]	[0.439, 0.599]	[0.329, 0.514]	[0.535, 0.665]	[0.223, 0.348]	[0.480, 0.641]	[0.441, 0.603]	[0.618, 0.741]	[0.517, 0.667]	[0.316, 0.506]	[0.570, 0.714]	[0.670, 0.788]	[0.439, 0.612]		D	[0.670, 0.788]	[0.508, 0.667]	[0.552, 0.684]	[0.449, 0.624]	[0.573, 0.707]	[0.607, 0.743]
	E	[0.218, 0.355]	[0.188, 0.277]	[0.283, 0.527]	[0.176, 0.404]	[0.126, 0.264]	[0.230, 0.460]	[0.302, 0.521]	[0.341, 0.522]	[0.583, 0.767]	[0.128, 0.269]	[0.389, 0.614]	[0.431, 0.628]	[0.571, 0.761]	[0.280, 0.531]	[0.306, 0.535]	[0.480, 0.694]	[0.624, 0.797]	[0.490, 0.690]		E	[0.624, 0.797]	[0.530, 0.718]	[0.531, 0.701]	[0.569, 0.750]	[0.472, 0.636]	[0.578, 0.758]
	F	[0.260, 0.385]	[0.247, 0.337]	[0.284, 0.488]	[0.190, 0.369]	[0.046, 0.182]	[0.370, 0.518]	[0.356, 0.494]	[0.290, 0.399]	[0.557, 0.706]	[0.259, 0.381]	[0.420, 0.558]	[0.336, 0.455]	[0.579, 0.725]	[0.449, 0.595]	[0.405, 0.553]	[0.441, 0.582]	[0.534, 0.664]	[0.500, 0.667]		F	[0.534, 0.664]	[0.531, 0.677]	[0.395, 0.519]	[0.452, 0.585]	[0.381, 0.505]	[0.441, 0.566]
	G	[0.319, 0.437]	[0.251, 0.340]	[0.310, 0.491]	[0.387, 0.539]	[0.247, 0.393]	[0.241, 0.442]	[0.241, 0.433]	[0.307, 0.417]	[0.508, 0.649]	[0.190, 0.324]	[0.453, 0.587]	[0.431, 0.555]	[0.535, 0.689]	[0.473, 0.601]	[0.495, 0.643]	[0.480, 0.621]	[0.546, 0.689]	[0.518, 0.656]		G	[0.546, 0.689]	[0.495, 0.646]	[0.516, 0.664]	[0.511, 0.646]	[0.445, 0.577]	[0.544, 0.681]
	H	[0.139, 0.302]	[0.120, 0.197]	[0.234, 0.427]	[0.203, 0.384]	[0.103, 0.217]	[0.328, 0.548]	[0.364, 0.542]	[0.148, 0.234]	[0.283, 0.507]	[0.094, 0.229]	[0.325, 0.487]	[0.234, 0.387]	[0.406, 0.653]	[0.400, 0.582]	[0.333, 0.505]	[0.291, 0.443]	[0.558, 0.766]	[0.364, 0.535]		H	[0.558, 0.766]	[0.333, 0.506]	[0.318, 0.481]	[0.311, 0.466]	[0.216, 0.347]	[0.329, 0.503]

## Sheet: pairwise p-values
	task	ph_model	other_model	z	p_value
0	AHSFN-A	PH-LLM-0.5B	Qwen2.5-0.5B-Instruct	9.23882	0
1	AHSFN-A	PH-LLM-0.5B	Qwen2.5-1.5B-Instruct	-0.501132	0.691861
2	AHSFN-A	PH-LLM-0.5B	Llama-3.2-1B-Instruct	4.66859	1.51637e-06
3	AHSFN-A	PH-LLM-0.5B	Qwen2.5-3B-Instruct	-3.39634	0.999659
4	AHSFN-A	PH-LLM-0.5B	Llama-3.2-3B-Instruct	2.845	0.00222059
5	AHSFN-A	PH-LLM-0.5B	Qwen2.5-7B-Instruct	6.03853	7.77638e-10
6	AHSFN-A	PH-LLM-0.5B	bloomz-7b1-mt	1.48139	0.0692515
7	AHSFN-A	PH-LLM-0.5B	Llama-3.1-8B-Instruct	1.10349	0.134907
8	AHSFN-A	PH-LLM-0.5B	Qwen2.5-14B-Instruct	-5.84933	1
9	AHSFN-A	PH-LLM-0.5B	Mistral-Nemo-Instruct-2407	-2.58065	0.995069
10	AHSFN-A	PH-LLM-0.5B	Mistral-Small-Instruct-2409	4.63517	1.78325e-06
11	AHSFN-A	PH-LLM-0.5B	Qwen2.5-32B-Instruct	-0.693155	0.755894
12	AHSFN-A	PH-LLM-0.5B	PH-LLM-32B.1	-4.01679	0.999971
13	AHSFN-A	PH-LLM-0.5B	Qwen2.5-72B-Instruct	-2.91596	0.998227
14	AHSFN-A	PH-LLM-0.5B	Llama-3.1-70B-Instruct	-1.34494	0.910677
15	AHSFN-A	PH-LLM-0.5B	Mistral-Large-Instruct-2407	0.0557477	0.477771
16	AHSFN-A	PH-LLM-0.5B	GPT-4o mini	-1.87007	0.969263
17	AHSFN-A	PH-LLM-0.5B	GPT-4o	-1.94976	0.974398
18	AHSFN-A	PH-LLM-1.5B	Qwen2.5-0.5B-Instruct	11.2088	0
19	AHSFN-A	PH-LLM-1.5B	Qwen2.5-1.5B-Instruct	0.162175	0.435584
20	AHSFN-A	PH-LLM-1.5B	Llama-3.2-1B-Instruct	6.08657	5.76792e-10
21	AHSFN-A	PH-LLM-1.5B	Qwen2.5-3B-Instruct	-2.90498	0.998164
22	AHSFN-A	PH-LLM-1.5B	Llama-3.2-3B-Instruct	3.54431	0.000196823
23	AHSFN-A	PH-LLM-1.5B	Qwen2.5-7B-Instruct	7.55875	2.03171e-14
24	AHSFN-A	PH-LLM-1.5B	bloomz-7b1-mt	2.0957	0.0180543
25	AHSFN-A	PH-LLM-1.5B	Llama-3.1-8B-Instruct	1.68377	0.0461135
26	AHSFN-A	PH-LLM-1.5B	Qwen2.5-14B-Instruct	-5.46241	1
27	AHSFN-A	PH-LLM-1.5B	Mistral-Nemo-Instruct-2407	-2.12855	0.983354
28	AHSFN-A	PH-LLM-1.5B	Mistral-Small-Instruct-2409	5.52156	1.68004e-08
29	AHSFN-A	PH-LLM-1.5B	Qwen2.5-32B-Instruct	-0.182837	0.572537
30	AHSFN-A	PH-LLM-1.5B	PH-LLM-32B.1	-3.57654	0.999826
31	AHSFN-A	PH-LLM-1.5B	Qwen2.5-72B-Instruct	-2.45831	0.99302
32	AHSFN-A	PH-LLM-1.5B	Llama-3.1-70B-Instruct	-0.850471	0.802468
33	AHSFN-A	PH-LLM-1.5B	Mistral-Large-Instruct-2407	0.582002	0.280283
34	AHSFN-A	PH-LLM-1.5B	GPT-4o mini	-1.40801	0.920436
35	AHSFN-A	PH-LLM-1.5B	GPT-4o	-1.47561	0.929975
36	AHSFN-A	PH-LLM-3B	Qwen2.5-0.5B-Instruct	12.1363	0
37	AHSFN-A	PH-LLM-3B	Qwen2.5-1.5B-Instruct	2.77011	0.0028019
38	AHSFN-A	PH-LLM-3B	Llama-3.2-1B-Instruct	8.17363	1.11022e-16
39	AHSFN-A	PH-LLM-3B	Qwen2.5-3B-Instruct	-0.191297	0.575853
40	AHSFN-A	PH-LLM-3B	Llama-3.2-3B-Instruct	5.56061	1.34414e-08
41	AHSFN-A	PH-LLM-3B	Qwen2.5-7B-Instruct	9.33305	0
42	AHSFN-A	PH-LLM-3B	bloomz-7b1-mt	4.16764	1.53887e-05
43	AHSFN-A	PH-LLM-3B	Llama-3.1-8B-Instruct	3.73519	9.37868e-05
44	AHSFN-A	PH-LLM-3B	Qwen2.5-14B-Instruct	-2.68292	0.996351
45	AHSFN-A	PH-LLM-3B	Mistral-Nemo-Instruct-2407	0.131108	0.447845
46	AHSFN-A	PH-LLM-3B	Mistral-Small-Instruct-2409	7.4649	4.16334e-14
47	AHSFN-A	PH-LLM-3B	Qwen2.5-32B-Instruct	1.95992	0.0250026
48	AHSFN-A	PH-LLM-3B	PH-LLM-32B.1	-1.01226	0.844292
49	AHSFN-A	PH-LLM-3B	Qwen2.5-72B-Instruct	-0.0903216	0.535984
50	AHSFN-A	PH-LLM-3B	Llama-3.1-70B-Instruct	1.35292	0.0880399
51	AHSFN-A	PH-LLM-3B	Mistral-Large-Instruct-2407	2.65004	0.0040241
52	AHSFN-A	PH-LLM-3B	GPT-4o mini	0.755431	0.224995
53	AHSFN-A	PH-LLM-3B	GPT-4o	0.759912	0.223654
54	AHSFN-A	PH-LLM-7B	Qwen2.5-0.5B-Instruct	17.3394	0
55	AHSFN-A	PH-LLM-7B	Qwen2.5-1.5B-Instruct	7.01602	1.14142e-12
56	AHSFN-A	PH-LLM-7B	Llama-3.2-1B-Instruct	13.379	0
57	AHSFN-A	PH-LLM-7B	Qwen2.5-3B-Instruct	3.78006	7.83939e-05
58	AHSFN-A	PH-LLM-7B	Llama-3.2-3B-Instruct	9.35109	0
59	AHSFN-A	PH-LLM-7B	Qwen2.5-7B-Instruct	14.467	0
60	AHSFN-A	PH-LLM-7B	bloomz-7b1-mt	7.82079	2.66454e-15
61	AHSFN-A	PH-LLM-7B	Llama-3.1-8B-Instruct	7.2924	1.52212e-13
62	AHSFN-A	PH-LLM-7B	Qwen2.5-14B-Instruct	1.11476	0.132477
63	AHSFN-A	PH-LLM-7B	Mistral-Nemo-Instruct-2407	3.58873	0.000166148
64	AHSFN-A	PH-LLM-7B	Mistral-Small-Instruct-2409	11.5868	0
65	AHSFN-A	PH-LLM-7B	Qwen2.5-32B-Instruct	5.44228	2.6301e-08
66	AHSFN-A	PH-LLM-7B	PH-LLM-32B.1	2.70523	0.00341287
67	AHSFN-A	PH-LLM-7B	Qwen2.5-72B-Instruct	3.48256	0.000248326
68	AHSFN-A	PH-LLM-7B	Llama-3.1-70B-Instruct	4.85576	5.99618e-07
69	AHSFN-A	PH-LLM-7B	Mistral-Large-Instruct-2407	6.0989	5.34012e-10
70	AHSFN-A	PH-LLM-7B	GPT-4o mini	4.14505	1.69867e-05
71	AHSFN-A	PH-LLM-7B	GPT-4o	4.246	1.08809e-05
72	AHSFN-A	PH-LLM-14B	Qwen2.5-0.5B-Instruct	18.4095	0
73	AHSFN-A	PH-LLM-14B	Qwen2.5-1.5B-Instruct	7.70078	6.77236e-15
74	AHSFN-A	PH-LLM-14B	Llama-3.2-1B-Instruct	14.3601	0
75	AHSFN-A	PH-LLM-14B	Qwen2.5-3B-Instruct	4.38428	5.81853e-06
76	AHSFN-A	PH-LLM-14B	Llama-3.2-3B-Instruct	9.97848	0
77	AHSFN-A	PH-LLM-14B	Qwen2.5-7B-Instruct	15.4544	0
78	AHSFN-A	PH-LLM-14B	bloomz-7b1-mt	8.40914	0
79	AHSFN-A	PH-LLM-14B	Llama-3.1-8B-Instruct	7.85947	1.88738e-15
80	AHSFN-A	PH-LLM-14B	Qwen2.5-14B-Instruct	1.66841	0.0476176
81	AHSFN-A	PH-LLM-14B	Mistral-Nemo-Instruct-2407	4.11064	1.97286e-05
82	AHSFN-A	PH-LLM-14B	Mistral-Small-Instruct-2409	12.303	0
83	AHSFN-A	PH-LLM-14B	Qwen2.5-32B-Instruct	5.98204	1.10182e-09
84	AHSFN-A	PH-LLM-14B	PH-LLM-32B.1	3.26033	0.000556418
85	AHSFN-A	PH-LLM-14B	Qwen2.5-72B-Instruct	4.02164	2.88978e-05
86	AHSFN-A	PH-LLM-14B	Llama-3.1-70B-Instruct	5.39436	3.43842e-08
87	AHSFN-A	PH-LLM-14B	Mistral-Large-Instruct-2407	6.6381	1.58872e-11
88	AHSFN-A	PH-LLM-14B	GPT-4o mini	4.66029	1.57882e-06
89	AHSFN-A	PH-LLM-14B	GPT-4o	4.77728	8.88416e-07
90	AHSFN-A	PH-LLM-32B	Qwen2.5-0.5B-Instruct	11.1267	0
91	AHSFN-A	PH-LLM-32B	Qwen2.5-1.5B-Instruct	3.47524	0.000255195
92	AHSFN-A	PH-LLM-32B	Llama-3.2-1B-Instruct	7.95033	8.88178e-16
93	AHSFN-A	PH-LLM-32B	Qwen2.5-3B-Instruct	0.802034	0.211267
94	AHSFN-A	PH-LLM-32B	Llama-3.2-3B-Instruct	5.9548	1.30191e-09
95	AHSFN-A	PH-LLM-32B	Qwen2.5-7B-Instruct	8.91298	0
96	AHSFN-A	PH-LLM-32B	bloomz-7b1-mt	4.69934	1.30499e-06
97	AHSFN-A	PH-LLM-32B	Llama-3.1-8B-Instruct	4.30251	8.44387e-06
98	AHSFN-A	PH-LLM-32B	Qwen2.5-14B-Instruct	-1.49772	0.932897
99	AHSFN-A	PH-LLM-32B	Mistral-Nemo-Instruct-2407	0.986733	0.161887
100	AHSFN-A	PH-LLM-32B	Mistral-Small-Instruct-2409	7.60822	1.38778e-14
101	AHSFN-A	PH-LLM-32B	Qwen2.5-32B-Instruct	2.67173	0.00377305
102	AHSFN-A	PH-LLM-32B	PH-LLM-32B.1	0	0.5
103	AHSFN-A	PH-LLM-32B	Qwen2.5-72B-Instruct	0.808101	0.209516
104	AHSFN-A	PH-LLM-32B	Llama-3.1-70B-Instruct	2.11786	0.0170934
105	AHSFN-A	PH-LLM-32B	Mistral-Large-Instruct-2407	3.30117	0.000481418
106	AHSFN-A	PH-LLM-32B	GPT-4o mini	1.5486	0.0607384
107	AHSFN-A	PH-LLM-32B	GPT-4o	1.57062	0.0581351
108	AHSFN-B	PH-LLM-0.5B	Qwen2.5-0.5B-Instruct	-3.29136	0.999501
109	AHSFN-B	PH-LLM-0.5B	Qwen2.5-1.5B-Instruct	-6.09931	1
110	AHSFN-B	PH-LLM-0.5B	Llama-3.2-1B-Instruct	-3.48324	0.999752
111	AHSFN-B	PH-LLM-0.5B	Qwen2.5-3B-Instruct	-13.2573	1
112	AHSFN-B	PH-LLM-0.5B	Llama-3.2-3B-Instruct	-10.1081	1
113	AHSFN-B	PH-LLM-0.5B	Qwen2.5-7B-Instruct	-4.08554	0.999978
114	AHSFN-B	PH-LLM-0.5B	bloomz-7b1-mt	-14.3844	1
115	AHSFN-B	PH-LLM-0.5B	Llama-3.1-8B-Instruct	-12.702	1
116	AHSFN-B	PH-LLM-0.5B	Qwen2.5-14B-Instruct	-15.7646	1
117	AHSFN-B	PH-LLM-0.5B	Mistral-Nemo-Instruct-2407	-11.9166	1
118	AHSFN-B	PH-LLM-0.5B	Mistral-Small-Instruct-2409	-13.7951	1
119	AHSFN-B	PH-LLM-0.5B	Qwen2.5-32B-Instruct	-24.4117	1
120	AHSFN-B	PH-LLM-0.5B	PH-LLM-32B.1	-22.2999	1
121	AHSFN-B	PH-LLM-0.5B	Qwen2.5-72B-Instruct	-23.4272	1
122	AHSFN-B	PH-LLM-0.5B	Llama-3.1-70B-Instruct	-22.8516	1
123	AHSFN-B	PH-LLM-0.5B	Mistral-Large-Instruct-2407	-24.0229	1
124	AHSFN-B	PH-LLM-0.5B	GPT-4o mini	-22.5439	1
125	AHSFN-B	PH-LLM-0.5B	GPT-4o	-24.3669	1
126	AHSFN-B	PH-LLM-1.5B	Qwen2.5-0.5B-Instruct	9.89899	0
127	AHSFN-B	PH-LLM-1.5B	Qwen2.5-1.5B-Instruct	3.83864	6.18598e-05
128	AHSFN-B	PH-LLM-1.5B	Llama-3.2-1B-Instruct	10.5226	0
129	AHSFN-B	PH-LLM-1.5B	Qwen2.5-3B-Instruct	-2.74221	0.996949
130	AHSFN-B	PH-LLM-1.5B	Llama-3.2-3B-Instruct	1.68316	0.0461717
131	AHSFN-B	PH-LLM-1.5B	Qwen2.5-7B-Instruct	8.64584	0
132	AHSFN-B	PH-LLM-1.5B	bloomz-7b1-mt	-3.79286	0.999926
133	AHSFN-B	PH-LLM-1.5B	Llama-3.1-8B-Instruct	-2.40481	0.99191
134	AHSFN-B	PH-LLM-1.5B	Qwen2.5-14B-Instruct	-5.06655	1
135	AHSFN-B	PH-LLM-1.5B	Mistral-Nemo-Instruct-2407	-1.86934	0.969212
136	AHSFN-B	PH-LLM-1.5B	Mistral-Small-Instruct-2409	-3.3165	0.999544
137	AHSFN-B	PH-LLM-1.5B	Qwen2.5-32B-Instruct	-12.4444	1
138	AHSFN-B	PH-LLM-1.5B	PH-LLM-32B.1	-10.6524	1
139	AHSFN-B	PH-LLM-1.5B	Qwen2.5-72B-Instruct	-11.5719	1
140	AHSFN-B	PH-LLM-1.5B	Llama-3.1-70B-Instruct	-11.0729	1
141	AHSFN-B	PH-LLM-1.5B	Mistral-Large-Instruct-2407	-12.186	1
142	AHSFN-B	PH-LLM-1.5B	GPT-4o mini	-10.8267	1
143	AHSFN-B	PH-LLM-1.5B	GPT-4o	-12.4798	1
144	AHSFN-B	PH-LLM-3B	Qwen2.5-0.5B-Instruct	14.7211	0
145	AHSFN-B	PH-LLM-3B	Qwen2.5-1.5B-Instruct	7.50925	2.9754e-14
146	AHSFN-B	PH-LLM-3B	Llama-3.2-1B-Instruct	15.6573	0
147	AHSFN-B	PH-LLM-3B	Qwen2.5-3B-Instruct	1.33521	0.0909031
148	AHSFN-B	PH-LLM-3B	Llama-3.2-3B-Instruct	6.19277	2.95573e-10
149	AHSFN-B	PH-LLM-3B	Qwen2.5-7B-Instruct	13.3228	0
150	AHSFN-B	PH-LLM-3B	bloomz-7b1-mt	0.35011	0.363128
151	AHSFN-B	PH-LLM-3B	Llama-3.1-8B-Instruct	1.56592	0.0586832
152	AHSFN-B	PH-LLM-3B	Qwen2.5-14B-Instruct	-0.83449	0.797997
153	AHSFN-B	PH-LLM-3B	Mistral-Nemo-Instruct-2407	1.97771	0.0239809
154	AHSFN-B	PH-LLM-3B	Mistral-Small-Instruct-2409	0.760929	0.22335
155	AHSFN-B	PH-LLM-3B	Qwen2.5-32B-Instruct	-7.21626	1
156	AHSFN-B	PH-LLM-3B	PH-LLM-32B.1	-5.70913	1
157	AHSFN-B	PH-LLM-3B	Qwen2.5-72B-Instruct	-6.46085	1
158	AHSFN-B	PH-LLM-3B	Llama-3.1-70B-Instruct	-6.0333	1
159	AHSFN-B	PH-LLM-3B	Mistral-Large-Instruct-2407	-7.05123	1
160	AHSFN-B	PH-LLM-3B	GPT-4o mini	-5.83517	1
161	AHSFN-B	PH-LLM-3B	GPT-4o	-7.29816	1
162	AHSFN-B	PH-LLM-7B	Qwen2.5-0.5B-Instruct	16.8252	0
163	AHSFN-B	PH-LLM-7B	Qwen2.5-1.5B-Instruct	8.44942	0
164	AHSFN-B	PH-LLM-7B	Llama-3.2-1B-Instruct	18.1261	0
165	AHSFN-B	PH-LLM-7B	Qwen2.5-3B-Instruct	2.05835	0.0197783
166	AHSFN-B	PH-LLM-7B	Llama-3.2-3B-Instruct	7.39106	7.28306e-14
167	AHSFN-B	PH-LLM-7B	Qwen2.5-7B-Instruct	15.1928	0
168	AHSFN-B	PH-LLM-7B	bloomz-7b1-mt	1.0246	0.152775
169	AHSFN-B	PH-LLM-7B	Llama-3.1-8B-Instruct	2.27909	0.0113308
170	AHSFN-B	PH-LLM-7B	Qwen2.5-14B-Instruct	-0.222656	0.588098
171	AHSFN-B	PH-LLM-7B	Mistral-Nemo-Instruct-2407	2.6857	0.00361887
172	AHSFN-B	PH-LLM-7B	Mistral-Small-Instruct-2409	1.44847	0.0737431
173	AHSFN-B	PH-LLM-7B	Qwen2.5-32B-Instruct	-7.14273	1
174	AHSFN-B	PH-LLM-7B	PH-LLM-32B.1	-5.45288	1
175	AHSFN-B	PH-LLM-7B	Qwen2.5-72B-Instruct	-6.29267	1
176	AHSFN-B	PH-LLM-7B	Llama-3.1-70B-Instruct	-5.81527	1
177	AHSFN-B	PH-LLM-7B	Mistral-Large-Instruct-2407	-6.94699	1
178	AHSFN-B	PH-LLM-7B	GPT-4o mini	-5.5941	1
179	AHSFN-B	PH-LLM-7B	GPT-4o	-7.22652	1
180	AHSFN-B	PH-LLM-14B	Qwen2.5-0.5B-Instruct	20.7928	0
181	AHSFN-B	PH-LLM-14B	Qwen2.5-1.5B-Instruct	10.8118	0
182	AHSFN-B	PH-LLM-14B	Llama-3.2-1B-Instruct	22.6365	0
183	AHSFN-B	PH-LLM-14B	Qwen2.5-3B-Instruct	4.51941	3.10059e-06
184	AHSFN-B	PH-LLM-14B	Llama-3.2-3B-Instruct	10.4675	0
185	AHSFN-B	PH-LLM-14B	Qwen2.5-7B-Instruct	18.8746	0
186	AHSFN-B	PH-LLM-14B	bloomz-7b1-mt	3.49276	0.000239024
187	AHSFN-B	PH-LLM-14B	Llama-3.1-8B-Instruct	4.66812	1.51981e-06
188	AHSFN-B	PH-LLM-14B	Qwen2.5-14B-Instruct	2.25769	0.0119826
189	AHSFN-B	PH-LLM-14B	Mistral-Nemo-Instruct-2407	4.99704	2.91086e-07
190	AHSFN-B	PH-LLM-14B	Mistral-Small-Instruct-2409	3.88511	5.11422e-05
191	AHSFN-B	PH-LLM-14B	Qwen2.5-32B-Instruct	-4.38928	0.999994
192	AHSFN-B	PH-LLM-14B	PH-LLM-32B.1	-2.76113	0.99712
193	AHSFN-B	PH-LLM-14B	Qwen2.5-72B-Instruct	-3.55008	0.999807
194	AHSFN-B	PH-LLM-14B	Llama-3.1-70B-Instruct	-3.08526	0.998983
195	AHSFN-B	PH-LLM-14B	Mistral-Large-Instruct-2407	-4.23632	0.999989
196	AHSFN-B	PH-LLM-14B	GPT-4o mini	-2.88029	0.998013
197	AHSFN-B	PH-LLM-14B	GPT-4o	-4.50757	0.999997
198	AHSFN-B	PH-LLM-32B	Qwen2.5-0.5B-Instruct	25.658	0
199	AHSFN-B	PH-LLM-32B	Qwen2.5-1.5B-Instruct	13.2777	0
200	AHSFN-B	PH-LLM-32B	Llama-3.2-1B-Instruct	28.4634	0
201	AHSFN-B	PH-LLM-32B	Qwen2.5-3B-Instruct	7.06401	8.08797e-13
202	AHSFN-B	PH-LLM-32B	Llama-3.2-3B-Instruct	13.9042	0
203	AHSFN-B	PH-LLM-32B	Qwen2.5-7B-Instruct	23.2681	0
204	AHSFN-B	PH-LLM-32B	bloomz-7b1-mt	6.03708	7.84625e-10
205	AHSFN-B	PH-LLM-32B	Llama-3.1-8B-Instruct	7.12265	5.29354e-13
206	AHSFN-B	PH-LLM-32B	Qwen2.5-14B-Instruct	4.80542	7.7214e-07
207	AHSFN-B	PH-LLM-32B	Mistral-Nemo-Instruct-2407	7.35759	9.35918e-14
208	AHSFN-B	PH-LLM-32B	Mistral-Small-Instruct-2409	6.39285	8.14129e-11
209	AHSFN-B	PH-LLM-32B	Qwen2.5-32B-Instruct	-1.57491	0.942361
210	AHSFN-B	PH-LLM-32B	PH-LLM-32B.1	0	0.5
211	AHSFN-B	PH-LLM-32B	Qwen2.5-72B-Instruct	-0.733113	0.768255
212	AHSFN-B	PH-LLM-32B	Llama-3.1-70B-Instruct	-0.277032	0.609122
213	AHSFN-B	PH-LLM-32B	Mistral-Large-Instruct-2407	-1.478	0.930296
214	AHSFN-B	PH-LLM-32B	GPT-4o mini	-0.0908684	0.536201
215	AHSFN-B	PH-LLM-32B	GPT-4o	-1.74395	0.959416
216	AHSFN-C	PH-LLM-0.5B	Qwen2.5-0.5B-Instruct	-0.987237	0.838237
217	AHSFN-C	PH-LLM-0.5B	Qwen2.5-1.5B-Instruct	-2.0733	0.980928
218	AHSFN-C	PH-LLM-0.5B	Llama-3.2-1B-Instruct	0.857766	0.195511
219	AHSFN-C	PH-LLM-0.5B	Qwen2.5-3B-Instruct	-5.61568	1
220	AHSFN-C	PH-LLM-0.5B	Llama-3.2-3B-Instruct	-3.04794	0.998848
221	AHSFN-C	PH-LLM-0.5B	Qwen2.5-7B-Instruct	0.641673	0.260543
222	AHSFN-C	PH-LLM-0.5B	bloomz-7b1-mt	-13.0152	1
223	AHSFN-C	PH-LLM-0.5B	Llama-3.1-8B-Instruct	-8.23963	1
224	AHSFN-C	PH-LLM-0.5B	Qwen2.5-14B-Instruct	-3.40253	0.999666
225	AHSFN-C	PH-LLM-0.5B	Mistral-Nemo-Instruct-2407	2.27439	0.0114712
226	AHSFN-C	PH-LLM-0.5B	Mistral-Small-Instruct-2409	-2.85716	0.997863
227	AHSFN-C	PH-LLM-0.5B	Qwen2.5-32B-Instruct	-13.8102	1
228	AHSFN-C	PH-LLM-0.5B	PH-LLM-32B.1	-10.9374	1
229	AHSFN-C	PH-LLM-0.5B	Qwen2.5-72B-Instruct	-14.6466	1
230	AHSFN-C	PH-LLM-0.5B	Llama-3.1-70B-Instruct	-12.1578	1
231	AHSFN-C	PH-LLM-0.5B	Mistral-Large-Instruct-2407	-14.3359	1
232	AHSFN-C	PH-LLM-0.5B	GPT-4o mini	-11.3704	1
233	AHSFN-C	PH-LLM-0.5B	GPT-4o	-15.8893	1
234	AHSFN-C	PH-LLM-1.5B	Qwen2.5-0.5B-Instruct	0.651678	0.257305
235	AHSFN-C	PH-LLM-1.5B	Qwen2.5-1.5B-Instruct	-0.434879	0.668175
236	AHSFN-C	PH-LLM-1.5B	Llama-3.2-1B-Instruct	3.01609	0.00128027
237	AHSFN-C	PH-LLM-1.5B	Qwen2.5-3B-Instruct	-4.57821	0.999998
238	AHSFN-C	PH-LLM-1.5B	Llama-3.2-3B-Instruct	-1.55243	0.939721
239	AHSFN-C	PH-LLM-1.5B	Qwen2.5-7B-Instruct	2.58739	0.00483533
240	AHSFN-C	PH-LLM-1.5B	bloomz-7b1-mt	-12.5958	1
241	AHSFN-C	PH-LLM-1.5B	Llama-3.1-8B-Instruct	-7.37867	1
242	AHSFN-C	PH-LLM-1.5B	Qwen2.5-14B-Instruct	-2.32921	0.990076
243	AHSFN-C	PH-LLM-1.5B	Mistral-Nemo-Instruct-2407	3.62738	0.000143155
244	AHSFN-C	PH-LLM-1.5B	Mistral-Small-Instruct-2409	-1.79665	0.963805
245	AHSFN-C	PH-LLM-1.5B	Qwen2.5-32B-Instruct	-13.4224	1
246	AHSFN-C	PH-LLM-1.5B	PH-LLM-32B.1	-10.3102	1
247	AHSFN-C	PH-LLM-1.5B	Qwen2.5-72B-Instruct	-14.382	1
248	AHSFN-C	PH-LLM-1.5B	Llama-3.1-70B-Instruct	-11.6696	1
249	AHSFN-C	PH-LLM-1.5B	Mistral-Large-Instruct-2407	-14.0503	1
250	AHSFN-C	PH-LLM-1.5B	GPT-4o mini	-10.8194	1
251	AHSFN-C	PH-LLM-1.5B	GPT-4o	-15.7792	1
252	AHSFN-C	PH-LLM-3B	Qwen2.5-0.5B-Instruct	2.02919	0.0212194
253	AHSFN-C	PH-LLM-3B	Qwen2.5-1.5B-Instruct	1.22266	0.110728
254	AHSFN-C	PH-LLM-3B	Llama-3.2-1B-Instruct	4.02678	2.82734e-05
255	AHSFN-C	PH-LLM-3B	Qwen2.5-3B-Instruct	-2.67557	0.99627
256	AHSFN-C	PH-LLM-3B	Llama-3.2-3B-Instruct	0.293071	0.384734
257	AHSFN-C	PH-LLM-3B	Qwen2.5-7B-Instruct	3.66339	0.000124449
258	AHSFN-C	PH-LLM-3B	bloomz-7b1-mt	-9.36511	1
259	AHSFN-C	PH-LLM-3B	Llama-3.1-8B-Instruct	-4.65315	0.999998
260	AHSFN-C	PH-LLM-3B	Qwen2.5-14B-Instruct	-0.923484	0.822123
261	AHSFN-C	PH-LLM-3B	Mistral-Nemo-Instruct-2407	4.42288	4.86968e-06
262	AHSFN-C	PH-LLM-3B	Mistral-Small-Instruct-2409	-0.50368	0.692757
263	AHSFN-C	PH-LLM-3B	Qwen2.5-32B-Instruct	-10.294	1
264	AHSFN-C	PH-LLM-3B	PH-LLM-32B.1	-7.7194	1
265	AHSFN-C	PH-LLM-3B	Qwen2.5-72B-Instruct	-10.8557	1
266	AHSFN-C	PH-LLM-3B	Llama-3.1-70B-Instruct	-8.51338	1
267	AHSFN-C	PH-LLM-3B	Mistral-Large-Instruct-2407	-10.538	1
268	AHSFN-C	PH-LLM-3B	GPT-4o mini	-7.70197	1
269	AHSFN-C	PH-LLM-3B	GPT-4o	-11.8908	1
270	AHSFN-C	PH-LLM-7B	Qwen2.5-0.5B-Instruct	11.4432	0
271	AHSFN-C	PH-LLM-7B	Qwen2.5-1.5B-Instruct	11.2117	0
272	AHSFN-C	PH-LLM-7B	Llama-3.2-1B-Instruct	14.6603	0
273	AHSFN-C	PH-LLM-7B	Qwen2.5-3B-Instruct	5.41126	3.12916e-08
274	AHSFN-C	PH-LLM-7B	Llama-3.2-3B-Instruct	10.1158	0
275	AHSFN-C	PH-LLM-7B	Qwen2.5-7B-Instruct	13.641	0
276	AHSFN-C	PH-LLM-7B	bloomz-7b1-mt	-1.00284	0.842031
277	AHSFN-C	PH-LLM-7B	Llama-3.1-8B-Instruct	4.48254	3.68793e-06
278	AHSFN-C	PH-LLM-7B	Qwen2.5-14B-Instruct	6.2885	1.60269e-10
279	AHSFN-C	PH-LLM-7B	Mistral-Nemo-Instruct-2407	11.554	0
280	AHSFN-C	PH-LLM-7B	Mistral-Small-Instruct-2409	6.42907	6.41922e-11
281	AHSFN-C	PH-LLM-7B	Qwen2.5-32B-Instruct	-2.30957	0.989544
282	AHSFN-C	PH-LLM-7B	PH-LLM-32B.1	0.110355	0.456064
283	AHSFN-C	PH-LLM-7B	Qwen2.5-72B-Instruct	-2.49733	0.993743
284	AHSFN-C	PH-LLM-7B	Llama-3.1-70B-Instruct	-0.0172135	0.506867
285	AHSFN-C	PH-LLM-7B	Mistral-Large-Instruct-2407	-2.11726	0.982881
286	AHSFN-C	PH-LLM-7B	GPT-4o mini	0.982431	0.162944
287	AHSFN-C	PH-LLM-7B	GPT-4o	-3.36833	0.999622
288	AHSFN-C	PH-LLM-14B	Qwen2.5-0.5B-Instruct	10.1301	0
289	AHSFN-C	PH-LLM-14B	Qwen2.5-1.5B-Instruct	9.79092	0
290	AHSFN-C	PH-LLM-14B	Llama-3.2-1B-Instruct	12.7818	0
291	AHSFN-C	PH-LLM-14B	Qwen2.5-3B-Instruct	4.73871	1.07541e-06
292	AHSFN-C	PH-LLM-14B	Llama-3.2-3B-Instruct	8.82166	0
293	AHSFN-C	PH-LLM-14B	Qwen2.5-7B-Instruct	12.0232	0
294	AHSFN-C	PH-LLM-14B	bloomz-7b1-mt	-1.25864	0.895919
295	AHSFN-C	PH-LLM-14B	Llama-3.1-8B-Instruct	3.75499	8.66729e-05
296	AHSFN-C	PH-LLM-14B	Qwen2.5-14B-Instruct	5.67293	7.01897e-09
297	AHSFN-C	PH-LLM-14B	Mistral-Nemo-Instruct-2407	10.6981	0
298	AHSFN-C	PH-LLM-14B	Mistral-Small-Instruct-2409	5.84119	2.59147e-09
299	AHSFN-C	PH-LLM-14B	Qwen2.5-32B-Instruct	-2.46889	0.993223
300	AHSFN-C	PH-LLM-14B	PH-LLM-32B.1	-0.206368	0.581748
301	AHSFN-C	PH-LLM-14B	Qwen2.5-72B-Instruct	-2.64165	0.995875
302	AHSFN-C	PH-LLM-14B	Llama-3.1-70B-Instruct	-0.349888	0.636788
303	AHSFN-C	PH-LLM-14B	Mistral-Large-Instruct-2407	-2.29017	0.988994
304	AHSFN-C	PH-LLM-14B	GPT-4o mini	0.565707	0.285796
305	AHSFN-C	PH-LLM-14B	GPT-4o	-3.44273	0.999712
306	AHSFN-C	PH-LLM-32B	Qwen2.5-0.5B-Instruct	10.0923	0
307	AHSFN-C	PH-LLM-32B	Qwen2.5-1.5B-Instruct	9.74658	0
308	AHSFN-C	PH-LLM-32B	Llama-3.2-1B-Instruct	12.631	0
309	AHSFN-C	PH-LLM-32B	Qwen2.5-3B-Instruct	4.84319	6.38856e-07
310	AHSFN-C	PH-LLM-32B	Llama-3.2-3B-Instruct	8.80801	0
311	AHSFN-C	PH-LLM-32B	Qwen2.5-7B-Instruct	11.9187	0
312	AHSFN-C	PH-LLM-32B	bloomz-7b1-mt	-1.0141	0.844732
313	AHSFN-C	PH-LLM-32B	Llama-3.1-8B-Instruct	3.88416	5.13421e-05
314	AHSFN-C	PH-LLM-32B	Qwen2.5-14B-Instruct	5.76018	4.20112e-09
315	AHSFN-C	PH-LLM-32B	Mistral-Nemo-Instruct-2407	10.7041	0
316	AHSFN-C	PH-LLM-32B	Mistral-Small-Instruct-2409	5.92605	1.55158e-09
317	AHSFN-C	PH-LLM-32B	Qwen2.5-32B-Instruct	-2.2078	0.986371
318	AHSFN-C	PH-LLM-32B	PH-LLM-32B.1	0	0.5
319	AHSFN-C	PH-LLM-32B	Qwen2.5-72B-Instruct	-2.36302	0.990937
320	AHSFN-C	PH-LLM-32B	Llama-3.1-70B-Instruct	-0.124194	0.549419
321	AHSFN-C	PH-LLM-32B	Mistral-Large-Instruct-2407	-2.01816	0.978213
322	AHSFN-C	PH-LLM-32B	GPT-4o mini	0.772484	0.219914
323	AHSFN-C	PH-LLM-32B	GPT-4o	-3.13723	0.999147
324	AHSFN-D	PH-LLM-0.5B	Qwen2.5-0.5B-Instruct	0.802186	0.211223
325	AHSFN-D	PH-LLM-0.5B	Qwen2.5-1.5B-Instruct	-1.61796	0.947164
326	AHSFN-D	PH-LLM-0.5B	Llama-3.2-1B-Instruct	1.76362	0.0388981
327	AHSFN-D	PH-LLM-0.5B	Qwen2.5-3B-Instruct	-3.66223	0.999875
328	AHSFN-D	PH-LLM-0.5B	Llama-3.2-3B-Instruct	-5.21434	1
329	AHSFN-D	PH-LLM-0.5B	Qwen2.5-7B-Instruct	1.97648	0.0240501
330	AHSFN-D	PH-LLM-0.5B	bloomz-7b1-mt	-5.19482	1
331	AHSFN-D	PH-LLM-0.5B	Llama-3.1-8B-Instruct	-0.016718	0.506669
332	AHSFN-D	PH-LLM-0.5B	Qwen2.5-14B-Instruct	-5.8397	1
333	AHSFN-D	PH-LLM-0.5B	Mistral-Nemo-Instruct-2407	1.12229	0.130869
334	AHSFN-D	PH-LLM-0.5B	Mistral-Small-Instruct-2409	-5.0382	1
335	AHSFN-D	PH-LLM-0.5B	Qwen2.5-32B-Instruct	-4.77057	0.999999
336	AHSFN-D	PH-LLM-0.5B	PH-LLM-32B.1	-1.4472	0.926079
337	AHSFN-D	PH-LLM-0.5B	Qwen2.5-72B-Instruct	-4.27697	0.999991
338	AHSFN-D	PH-LLM-0.5B	Llama-3.1-70B-Instruct	-4.77525	0.999999
339	AHSFN-D	PH-LLM-0.5B	Mistral-Large-Instruct-2407	-6.45724	1
340	AHSFN-D	PH-LLM-0.5B	GPT-4o mini	-4.39267	0.999994
341	AHSFN-D	PH-LLM-0.5B	GPT-4o	-3.75034	0.999912
342	AHSFN-D	PH-LLM-1.5B	Qwen2.5-0.5B-Instruct	1.65259	0.0492072
343	AHSFN-D	PH-LLM-1.5B	Qwen2.5-1.5B-Instruct	-0.743933	0.771542
344	AHSFN-D	PH-LLM-1.5B	Llama-3.2-1B-Instruct	2.52789	0.00573745
345	AHSFN-D	PH-LLM-1.5B	Qwen2.5-3B-Instruct	-2.94422	0.998381
346	AHSFN-D	PH-LLM-1.5B	Llama-3.2-3B-Instruct	-4.33049	0.999993
347	AHSFN-D	PH-LLM-1.5B	Qwen2.5-7B-Instruct	2.68447	0.00363222
348	AHSFN-D	PH-LLM-1.5B	bloomz-7b1-mt	-4.34334	0.999993
349	AHSFN-D	PH-LLM-1.5B	Llama-3.1-8B-Instruct	0.598033	0.274909
350	AHSFN-D	PH-LLM-1.5B	Qwen2.5-14B-Instruct	-4.96382	1
351	AHSFN-D	PH-LLM-1.5B	Mistral-Nemo-Instruct-2407	1.61612	0.0530344
352	AHSFN-D	PH-LLM-1.5B	Mistral-Small-Instruct-2409	-4.29525	0.999991
353	AHSFN-D	PH-LLM-1.5B	Qwen2.5-32B-Instruct	-3.90454	0.999953
354	AHSFN-D	PH-LLM-1.5B	PH-LLM-32B.1	-0.480263	0.68448
355	AHSFN-D	PH-LLM-1.5B	Qwen2.5-72B-Instruct	-3.31408	0.99954
356	AHSFN-D	PH-LLM-1.5B	Llama-3.1-70B-Instruct	-3.78752	0.999924
357	AHSFN-D	PH-LLM-1.5B	Mistral-Large-Instruct-2407	-5.5826	1
358	AHSFN-D	PH-LLM-1.5B	GPT-4o mini	-3.51042	0.999776
359	AHSFN-D	PH-LLM-1.5B	GPT-4o	-2.86409	0.997909
360	AHSFN-D	PH-LLM-3B	Qwen2.5-0.5B-Instruct	0.295808	0.383688
361	AHSFN-D	PH-LLM-3B	Qwen2.5-1.5B-Instruct	-1.96318	0.975187
362	AHSFN-D	PH-LLM-3B	Llama-3.2-1B-Instruct	1.22699	0.109914
363	AHSFN-D	PH-LLM-3B	Qwen2.5-3B-Instruct	-3.8944	0.999951
364	AHSFN-D	PH-LLM-3B	Llama-3.2-3B-Instruct	-5.4262	1
365	AHSFN-D	PH-LLM-3B	Qwen2.5-7B-Instruct	1.47515	0.0700858
366	AHSFN-D	PH-LLM-3B	bloomz-7b1-mt	-5.4047	1
367	AHSFN-D	PH-LLM-3B	Llama-3.1-8B-Instruct	-0.327464	0.628341
368	AHSFN-D	PH-LLM-3B	Qwen2.5-14B-Instruct	-6.03437	1
369	AHSFN-D	PH-LLM-3B	Mistral-Nemo-Instruct-2407	0.843206	0.199557
370	AHSFN-D	PH-LLM-3B	Mistral-Small-Instruct-2409	-5.24098	1
371	AHSFN-D	PH-LLM-3B	Qwen2.5-32B-Instruct	-4.99354	1
372	AHSFN-D	PH-LLM-3B	PH-LLM-32B.1	-1.83119	0.966464
373	AHSFN-D	PH-LLM-3B	Qwen2.5-72B-Instruct	-4.52528	0.999997
374	AHSFN-D	PH-LLM-3B	Llama-3.1-70B-Instruct	-5.00798	1
375	AHSFN-D	PH-LLM-3B	Mistral-Large-Instruct-2407	-6.63675	1
376	AHSFN-D	PH-LLM-3B	GPT-4o mini	-4.62873	0.999998
377	AHSFN-D	PH-LLM-3B	GPT-4o	-4.00819	0.999969
378	AHSFN-D	PH-LLM-7B	Qwen2.5-0.5B-Instruct	2.85948	0.00212169
379	AHSFN-D	PH-LLM-7B	Qwen2.5-1.5B-Instruct	0.232204	0.40819
380	AHSFN-D	PH-LLM-7B	Llama-3.2-1B-Instruct	3.72908	9.60895e-05
381	AHSFN-D	PH-LLM-7B	Qwen2.5-3B-Instruct	-2.22766	0.987048
382	AHSFN-D	PH-LLM-7B	Llama-3.2-3B-Instruct	-3.55136	0.999808
383	AHSFN-D	PH-LLM-7B	Qwen2.5-7B-Instruct	3.79963	7.24548e-05
384	AHSFN-D	PH-LLM-7B	bloomz-7b1-mt	-3.58564	0.999832
385	AHSFN-D	PH-LLM-7B	Llama-3.1-8B-Instruct	1.37535	0.084512
386	AHSFN-D	PH-LLM-7B	Qwen2.5-14B-Instruct	-4.21532	0.999988
387	AHSFN-D	PH-LLM-7B	Mistral-Nemo-Instruct-2407	2.2808	0.01128
388	AHSFN-D	PH-LLM-7B	Mistral-Small-Instruct-2409	-3.60906	0.999846
389	AHSFN-D	PH-LLM-7B	Qwen2.5-32B-Instruct	-3.11871	0.999092
390	AHSFN-D	PH-LLM-7B	PH-LLM-32B.1	0.610398	0.270799
391	AHSFN-D	PH-LLM-7B	Qwen2.5-72B-Instruct	-2.43359	0.992525
392	AHSFN-D	PH-LLM-7B	Llama-3.1-70B-Instruct	-2.91629	0.998229
393	AHSFN-D	PH-LLM-7B	Mistral-Large-Instruct-2407	-4.85783	0.999999
394	AHSFN-D	PH-LLM-7B	GPT-4o mini	-2.69544	0.996485
395	AHSFN-D	PH-LLM-7B	GPT-4o	-2.01368	0.977979
396	AHSFN-D	PH-LLM-14B	Qwen2.5-0.5B-Instruct	0.976352	0.164445
397	AHSFN-D	PH-LLM-14B	Qwen2.5-1.5B-Instruct	-1.50755	0.934166
398	AHSFN-D	PH-LLM-14B	Llama-3.2-1B-Instruct	1.95057	0.0255543
399	AHSFN-D	PH-LLM-14B	Qwen2.5-3B-Instruct	-3.59173	0.999836
400	AHSFN-D	PH-LLM-14B	Llama-3.2-3B-Instruct	-5.1541	1
401	AHSFN-D	PH-LLM-14B	Qwen2.5-7B-Instruct	2.14954	0.0157958
402	AHSFN-D	PH-LLM-14B	bloomz-7b1-mt	-5.13474	1
403	AHSFN-D	PH-LLM-14B	Llama-3.1-8B-Instruct	0.084267	0.466422
404	AHSFN-D	PH-LLM-14B	Qwen2.5-14B-Instruct	-5.78562	1
405	AHSFN-D	PH-LLM-14B	Mistral-Nemo-Instruct-2407	1.21332	0.112503
406	AHSFN-D	PH-LLM-14B	Mistral-Small-Instruct-2409	-4.97883	1
407	AHSFN-D	PH-LLM-14B	Qwen2.5-32B-Instruct	-4.70592	0.999999
408	AHSFN-D	PH-LLM-14B	PH-LLM-32B.1	-1.32302	0.907085
409	AHSFN-D	PH-LLM-14B	Qwen2.5-72B-Instruct	-4.20461	0.999987
410	AHSFN-D	PH-LLM-14B	Llama-3.1-70B-Instruct	-4.70917	0.999999
411	AHSFN-D	PH-LLM-14B	Mistral-Large-Instruct-2407	-6.40869	1
412	AHSFN-D	PH-LLM-14B	GPT-4o mini	-4.32347	0.999992
413	AHSFN-D	PH-LLM-14B	GPT-4o	-3.67312	0.99988
414	AHSFN-D	PH-LLM-32B	Qwen2.5-0.5B-Instruct	2.30633	0.0105462
415	AHSFN-D	PH-LLM-32B	Qwen2.5-1.5B-Instruct	-0.325683	0.627668
416	AHSFN-D	PH-LLM-32B	Llama-3.2-1B-Instruct	3.22017	0.000640566
417	AHSFN-D	PH-LLM-32B	Qwen2.5-3B-Instruct	-2.68708	0.996396
418	AHSFN-D	PH-LLM-32B	Llama-3.2-3B-Instruct	-4.10282	0.99998
419	AHSFN-D	PH-LLM-32B	Qwen2.5-7B-Instruct	3.32208	0.000446745
420	AHSFN-D	PH-LLM-32B	bloomz-7b1-mt	-4.11855	0.999981
421	AHSFN-D	PH-LLM-32B	Llama-3.1-8B-Instruct	0.965681	0.167102
422	AHSFN-D	PH-LLM-32B	Qwen2.5-14B-Instruct	-4.76041	0.999999
423	AHSFN-D	PH-LLM-32B	Mistral-Nemo-Instruct-2407	1.94436	0.0259258
424	AHSFN-D	PH-LLM-32B	Mistral-Small-Instruct-2409	-4.07921	0.999977
425	AHSFN-D	PH-LLM-32B	Qwen2.5-32B-Instruct	-3.66126	0.999875
426	AHSFN-D	PH-LLM-32B	PH-LLM-32B.1	0	0.5
427	AHSFN-D	PH-LLM-32B	Qwen2.5-72B-Instruct	-3.03284	0.998789
428	AHSFN-D	PH-LLM-32B	Llama-3.1-70B-Instruct	-3.528	0.999791
429	AHSFN-D	PH-LLM-32B	Mistral-Large-Instruct-2407	-5.40052	1
430	AHSFN-D	PH-LLM-32B	GPT-4o mini	-3.24847	0.99942
431	AHSFN-D	PH-LLM-32B	GPT-4o	-2.57107	0.994931
432	AHSFN-E	PH-LLM-0.5B	Qwen2.5-0.5B-Instruct	6.26533	1.86018e-10
433	AHSFN-E	PH-LLM-0.5B	Qwen2.5-1.5B-Instruct	-12.086	1
434	AHSFN-E	PH-LLM-0.5B	Llama-3.2-1B-Instruct	-0.846099	0.801251
435	AHSFN-E	PH-LLM-0.5B	Qwen2.5-3B-Instruct	-22.3363	1
436	AHSFN-E	PH-LLM-0.5B	Llama-3.2-3B-Instruct	-22.1482	1
437	AHSFN-E	PH-LLM-0.5B	Qwen2.5-7B-Instruct	9.43611	0
438	AHSFN-E	PH-LLM-0.5B	bloomz-7b1-mt	-27.6724	1
439	AHSFN-E	PH-LLM-0.5B	Llama-3.1-8B-Instruct	-23.9649	1
440	AHSFN-E	PH-LLM-0.5B	Qwen2.5-14B-Instruct	-29.7734	1
441	AHSFN-E	PH-LLM-0.5B	Mistral-Nemo-Instruct-2407	-28.1628	1
442	AHSFN-E	PH-LLM-0.5B	Mistral-Small-Instruct-2409	-28.3696	1
443	AHSFN-E	PH-LLM-0.5B	Qwen2.5-32B-Instruct	-25.8879	1
444	AHSFN-E	PH-LLM-0.5B	PH-LLM-32B.1	-20.6108	1
445	AHSFN-E	PH-LLM-0.5B	Qwen2.5-72B-Instruct	-27.1994	1
446	AHSFN-E	PH-LLM-0.5B	Llama-3.1-70B-Instruct	-24.0909	1
447	AHSFN-E	PH-LLM-0.5B	Mistral-Large-Instruct-2407	-25.821	1
448	AHSFN-E	PH-LLM-0.5B	GPT-4o mini	-25.9548	1
449	AHSFN-E	PH-LLM-0.5B	GPT-4o	-26.6588	1
450	AHSFN-E	PH-LLM-1.5B	Qwen2.5-0.5B-Instruct	29.5174	0
451	AHSFN-E	PH-LLM-1.5B	Qwen2.5-1.5B-Instruct	9.50707	0
452	AHSFN-E	PH-LLM-1.5B	Llama-3.2-1B-Instruct	20.8099	0
453	AHSFN-E	PH-LLM-1.5B	Qwen2.5-3B-Instruct	-0.611917	0.729704
454	AHSFN-E	PH-LLM-1.5B	Llama-3.2-3B-Instruct	0.374439	0.354039
455	AHSFN-E	PH-LLM-1.5B	Qwen2.5-7B-Instruct	32.3964	0
456	AHSFN-E	PH-LLM-1.5B	bloomz-7b1-mt	-5.38143	1
457	AHSFN-E	PH-LLM-1.5B	Llama-3.1-8B-Instruct	-2.18831	0.985676
458	AHSFN-E	PH-LLM-1.5B	Qwen2.5-14B-Instruct	-6.80122	1
459	AHSFN-E	PH-LLM-1.5B	Mistral-Nemo-Instruct-2407	-5.44456	1
460	AHSFN-E	PH-LLM-1.5B	Mistral-Small-Instruct-2409	-5.68128	1
461	AHSFN-E	PH-LLM-1.5B	Qwen2.5-32B-Instruct	-3.60417	0.999843
462	AHSFN-E	PH-LLM-1.5B	PH-LLM-32B.1	1.06575	0.143269
463	AHSFN-E	PH-LLM-1.5B	Qwen2.5-72B-Instruct	-4.84328	0.999999
464	AHSFN-E	PH-LLM-1.5B	Llama-3.1-70B-Instruct	-1.30692	0.90438
465	AHSFN-E	PH-LLM-1.5B	Mistral-Large-Instruct-2407	-3.52829	0.999791
466	AHSFN-E	PH-LLM-1.5B	GPT-4o mini	-3.68005	0.999883
467	AHSFN-E	PH-LLM-1.5B	GPT-4o	-4.22826	0.999988
468	AHSFN-E	PH-LLM-3B	Qwen2.5-0.5B-Instruct	23.4288	0
469	AHSFN-E	PH-LLM-3B	Qwen2.5-1.5B-Instruct	4.42831	4.74874e-06
470	AHSFN-E	PH-LLM-3B	Llama-3.2-1B-Instruct	15.42	0
471	AHSFN-E	PH-LLM-3B	Qwen2.5-3B-Instruct	-5.40208	1
472	AHSFN-E	PH-LLM-3B	Llama-3.2-3B-Instruct	-4.64833	0.999998
473	AHSFN-E	PH-LLM-3B	Qwen2.5-7B-Instruct	26.3375	0
474	AHSFN-E	PH-LLM-3B	bloomz-7b1-mt	-10.1186	1
475	AHSFN-E	PH-LLM-3B	Llama-3.1-8B-Instruct	-6.93356	1
476	AHSFN-E	PH-LLM-3B	Qwen2.5-14B-Instruct	-11.626	1
477	AHSFN-E	PH-LLM-3B	Mistral-Nemo-Instruct-2407	-10.2753	1
478	AHSFN-E	PH-LLM-3B	Mistral-Small-Instruct-2409	-10.4947	1
479	AHSFN-E	PH-LLM-3B	Qwen2.5-32B-Instruct	-8.41359	1
480	AHSFN-E	PH-LLM-3B	PH-LLM-32B.1	-3.77127	0.999919
481	AHSFN-E	PH-LLM-3B	Qwen2.5-72B-Instruct	-9.61803	1
482	AHSFN-E	PH-LLM-3B	Llama-3.1-70B-Instruct	-6.32859	1
483	AHSFN-E	PH-LLM-3B	Mistral-Large-Instruct-2407	-8.34288	1
484	AHSFN-E	PH-LLM-3B	GPT-4o mini	-8.48429	1
485	AHSFN-E	PH-LLM-3B	GPT-4o	-9.04595	1
486	AHSFN-E	PH-LLM-7B	Qwen2.5-0.5B-Instruct	34.6317	0
487	AHSFN-E	PH-LLM-7B	Qwen2.5-1.5B-Instruct	13.5775	0
488	AHSFN-E	PH-LLM-7B	Llama-3.2-1B-Instruct	25.2026	0
489	AHSFN-E	PH-LLM-7B	Qwen2.5-3B-Instruct	3.14593	0.000827786
490	AHSFN-E	PH-LLM-7B	Llama-3.2-3B-Instruct	4.3746	6.08276e-06
491	AHSFN-E	PH-LLM-7B	Qwen2.5-7B-Instruct	37.4743	0
492	AHSFN-E	PH-LLM-7B	bloomz-7b1-mt	-1.69602	0.955059
493	AHSFN-E	PH-LLM-7B	Llama-3.1-8B-Instruct	1.51881	0.0644053
494	AHSFN-E	PH-LLM-7B	Qwen2.5-14B-Instruct	-3.03241	0.998787
495	AHSFN-E	PH-LLM-7B	Mistral-Nemo-Instruct-2407	-1.66292	0.951836
496	AHSFN-E	PH-LLM-7B	Mistral-Small-Instruct-2409	-1.91875	0.972492
497	AHSFN-E	PH-LLM-7B	Qwen2.5-32B-Instruct	0.16298	0.435267
498	AHSFN-E	PH-LLM-7B	PH-LLM-32B.1	4.87585	5.41703e-07
499	AHSFN-E	PH-LLM-7B	Qwen2.5-72B-Instruct	-1.11689	0.86798
500	AHSFN-E	PH-LLM-7B	Llama-3.1-70B-Instruct	2.68882	0.00358529
501	AHSFN-E	PH-LLM-7B	Mistral-Large-Instruct-2407	0.24447	0.403433
502	AHSFN-E	PH-LLM-7B	GPT-4o mini	0.08149	0.467526
503	AHSFN-E	PH-LLM-7B	GPT-4o	-0.455031	0.675456
504	AHSFN-E	PH-LLM-14B	Qwen2.5-0.5B-Instruct	31.8685	0
505	AHSFN-E	PH-LLM-14B	Qwen2.5-1.5B-Instruct	11.4461	0
506	AHSFN-E	PH-LLM-14B	Llama-3.2-1B-Instruct	22.8667	0
507	AHSFN-E	PH-LLM-14B	Qwen2.5-3B-Instruct	1.21864	0.11149
508	AHSFN-E	PH-LLM-14B	Llama-3.2-3B-Instruct	2.30988	0.0104473
509	AHSFN-E	PH-LLM-14B	Qwen2.5-7B-Instruct	34.7286	0
510	AHSFN-E	PH-LLM-14B	bloomz-7b1-mt	-3.56236	0.999816
511	AHSFN-E	PH-LLM-14B	Llama-3.1-8B-Instruct	-0.374439	0.645961
512	AHSFN-E	PH-LLM-14B	Qwen2.5-14B-Instruct	-4.93539	1
513	AHSFN-E	PH-LLM-14B	Mistral-Nemo-Instruct-2407	-3.58092	0.999829
514	AHSFN-E	PH-LLM-14B	Mistral-Small-Instruct-2409	-3.82507	0.999935
515	AHSFN-E	PH-LLM-14B	Qwen2.5-32B-Instruct	-1.75664	0.96051
516	AHSFN-E	PH-LLM-14B	PH-LLM-32B.1	2.91371	0.00178579
517	AHSFN-E	PH-LLM-14B	Qwen2.5-72B-Instruct	-3.00822	0.998686
518	AHSFN-E	PH-LLM-14B	Llama-3.1-70B-Instruct	0.633309	0.263266
519	AHSFN-E	PH-LLM-14B	Mistral-Large-Instruct-2407	-1.67856	0.953382
520	AHSFN-E	PH-LLM-14B	GPT-4o mini	-1.83471	0.966726
521	AHSFN-E	PH-LLM-14B	GPT-4o	-2.37491	0.991223
522	AHSFN-E	PH-LLM-32B	Qwen2.5-0.5B-Instruct	27.8986	0
523	AHSFN-E	PH-LLM-32B	Qwen2.5-1.5B-Instruct	8.30616	0
524	AHSFN-E	PH-LLM-32B	Llama-3.2-1B-Instruct	19.4488	0
525	AHSFN-E	PH-LLM-32B	Qwen2.5-3B-Instruct	-1.64895	0.950421
526	AHSFN-E	PH-LLM-32B	Llama-3.2-3B-Instruct	-0.728428	0.766824
527	AHSFN-E	PH-LLM-32B	Qwen2.5-7B-Instruct	30.7733	0
528	AHSFN-E	PH-LLM-32B	bloomz-7b1-mt	-6.34695	1
529	AHSFN-E	PH-LLM-32B	Llama-3.1-8B-Instruct	-3.19725	0.999306
530	AHSFN-E	PH-LLM-32B	Qwen2.5-14B-Instruct	-7.7616	1
531	AHSFN-E	PH-LLM-32B	Mistral-Nemo-Instruct-2407	-6.42811	1
532	AHSFN-E	PH-LLM-32B	Mistral-Small-Instruct-2409	-6.65769	1
533	AHSFN-E	PH-LLM-32B	Qwen2.5-32B-Instruct	-4.60953	0.999998
534	AHSFN-E	PH-LLM-32B	PH-LLM-32B.1	0	0.5
535	AHSFN-E	PH-LLM-32B	Qwen2.5-72B-Instruct	-5.82426	1
536	AHSFN-E	PH-LLM-32B	Llama-3.1-70B-Instruct	-2.38944	0.991563
537	AHSFN-E	PH-LLM-32B	Mistral-Large-Instruct-2407	-4.53578	0.999997
538	AHSFN-E	PH-LLM-32B	GPT-4o mini	-4.68328	0.999999
539	AHSFN-E	PH-LLM-32B	GPT-4o	-5.2269	1
540	AHSFN-F	PH-LLM-0.5B	Qwen2.5-0.5B-Instruct	0.0856866	0.465858
541	AHSFN-F	PH-LLM-0.5B	Qwen2.5-1.5B-Instruct	-5.11263	1
542	AHSFN-F	PH-LLM-0.5B	Llama-3.2-1B-Instruct	-4.90424	1
543	AHSFN-F	PH-LLM-0.5B	Qwen2.5-3B-Instruct	-5.22688	1
544	AHSFN-F	PH-LLM-0.5B	Llama-3.2-3B-Instruct	-0.346182	0.635397
545	AHSFN-F	PH-LLM-0.5B	Qwen2.5-7B-Instruct	-1.56424	0.941119
546	AHSFN-F	PH-LLM-0.5B	bloomz-7b1-mt	-8.71225	1
547	AHSFN-F	PH-LLM-0.5B	Llama-3.1-8B-Instruct	-13.1991	1
548	AHSFN-F	PH-LLM-0.5B	Qwen2.5-14B-Instruct	-7.29582	1
549	AHSFN-F	PH-LLM-0.5B	Mistral-Nemo-Instruct-2407	-8.42376	1
550	AHSFN-F	PH-LLM-0.5B	Mistral-Small-Instruct-2409	-11.2821	1
551	AHSFN-F	PH-LLM-0.5B	Qwen2.5-32B-Instruct	-20.2788	1
552	AHSFN-F	PH-LLM-0.5B	PH-LLM-32B.1	-13.0243	1
553	AHSFN-F	PH-LLM-0.5B	Qwen2.5-72B-Instruct	-23.3447	1
554	AHSFN-F	PH-LLM-0.5B	Llama-3.1-70B-Instruct	-19.5904	1
555	AHSFN-F	PH-LLM-0.5B	Mistral-Large-Instruct-2407	-21.6107	1
556	AHSFN-F	PH-LLM-0.5B	GPT-4o mini	-9.1622	1
557	AHSFN-F	PH-LLM-0.5B	GPT-4o	-22.5947	1
558	AHSFN-F	PH-LLM-1.5B	Qwen2.5-0.5B-Instruct	4.91753	4.38217e-07
559	AHSFN-F	PH-LLM-1.5B	Qwen2.5-1.5B-Instruct	-0.506655	0.693801
560	AHSFN-F	PH-LLM-1.5B	Llama-3.2-1B-Instruct	-0.241031	0.595235
561	AHSFN-F	PH-LLM-1.5B	Qwen2.5-3B-Instruct	-0.625867	0.734299
562	AHSFN-F	PH-LLM-1.5B	Llama-3.2-3B-Instruct	4.51933	3.10171e-06
563	AHSFN-F	PH-LLM-1.5B	Qwen2.5-7B-Instruct	2.99649	0.00136555
564	AHSFN-F	PH-LLM-1.5B	bloomz-7b1-mt	-4.21805	0.999988
565	AHSFN-F	PH-LLM-1.5B	Llama-3.1-8B-Instruct	-8.86332	1
566	AHSFN-F	PH-LLM-1.5B	Qwen2.5-14B-Instruct	-2.83019	0.997674
567	AHSFN-F	PH-LLM-1.5B	Mistral-Nemo-Instruct-2407	-3.91676	0.999955
568	AHSFN-F	PH-LLM-1.5B	Mistral-Small-Instruct-2409	-6.94415	1
569	AHSFN-F	PH-LLM-1.5B	Qwen2.5-32B-Instruct	-16.1266	1
570	AHSFN-F	PH-LLM-1.5B	PH-LLM-32B.1	-8.68057	1
571	AHSFN-F	PH-LLM-1.5B	Qwen2.5-72B-Instruct	-19.2499	1
572	AHSFN-F	PH-LLM-1.5B	Llama-3.1-70B-Instruct	-15.369	1
573	AHSFN-F	PH-LLM-1.5B	Mistral-Large-Instruct-2407	-17.4911	1
574	AHSFN-F	PH-LLM-1.5B	GPT-4o mini	-4.77595	0.999999
575	AHSFN-F	PH-LLM-1.5B	GPT-4o	-18.4925	1
576	AHSFN-F	PH-LLM-3B	Qwen2.5-0.5B-Instruct	7.45474	4.50751e-14
577	AHSFN-F	PH-LLM-3B	Qwen2.5-1.5B-Instruct	2.25641	0.0120224
578	AHSFN-F	PH-LLM-3B	Llama-3.2-1B-Instruct	2.53867	0.00556377
579	AHSFN-F	PH-LLM-3B	Qwen2.5-3B-Instruct	2.14217	0.0160901
580	AHSFN-F	PH-LLM-3B	Llama-3.2-3B-Instruct	7.09673	6.38711e-13
581	AHSFN-F	PH-LLM-3B	Qwen2.5-7B-Instruct	5.516	1.73399e-08
582	AHSFN-F	PH-LLM-3B	bloomz-7b1-mt	-1.26933	0.897839
583	AHSFN-F	PH-LLM-3B	Llama-3.1-8B-Instruct	-5.68174	1
584	AHSFN-F	PH-LLM-3B	Qwen2.5-14B-Instruct	0	0.5
585	AHSFN-F	PH-LLM-3B	Mistral-Nemo-Instruct-2407	-0.980849	0.836666
586	AHSFN-F	PH-LLM-3B	Mistral-Small-Instruct-2409	-3.91302	0.999954
587	AHSFN-F	PH-LLM-3B	Qwen2.5-32B-Instruct	-12.4583	1
588	AHSFN-F	PH-LLM-3B	PH-LLM-32B.1	-5.50692	1
589	AHSFN-F	PH-LLM-3B	Qwen2.5-72B-Instruct	-15.2927	1
590	AHSFN-F	PH-LLM-3B	Llama-3.1-70B-Instruct	-11.693	1
591	AHSFN-F	PH-LLM-3B	Mistral-Large-Instruct-2407	-13.7133	1
592	AHSFN-F	PH-LLM-3B	GPT-4o mini	-1.86637	0.969005
593	AHSFN-F	PH-LLM-3B	GPT-4o	-14.6201	1
594	AHSFN-F	PH-LLM-7B	Qwen2.5-0.5B-Instruct	11.2005	0
595	AHSFN-F	PH-LLM-7B	Qwen2.5-1.5B-Instruct	5.94666	1.36838e-09
596	AHSFN-F	PH-LLM-7B	Llama-3.2-1B-Instruct	6.27003	1.80492e-10
597	AHSFN-F	PH-LLM-7B	Qwen2.5-3B-Instruct	5.83119	2.75172e-09
598	AHSFN-F	PH-LLM-7B	Llama-3.2-3B-Instruct	10.8778	0
599	AHSFN-F	PH-LLM-7B	Qwen2.5-7B-Instruct	9.08988	0
600	AHSFN-F	PH-LLM-7B	bloomz-7b1-mt	2.42052	0.00774911
601	AHSFN-F	PH-LLM-7B	Llama-3.1-8B-Instruct	-2.00336	0.977431
602	AHSFN-F	PH-LLM-7B	Qwen2.5-14B-Instruct	3.62894	0.000142293
603	AHSFN-F	PH-LLM-7B	Mistral-Nemo-Instruct-2407	2.71215	0.0033424
604	AHSFN-F	PH-LLM-7B	Mistral-Small-Instruct-2409	-0.288673	0.613584
605	AHSFN-F	PH-LLM-7B	Qwen2.5-32B-Instruct	-8.7124	1
606	AHSFN-F	PH-LLM-7B	PH-LLM-32B.1	-1.82659	0.96612
607	AHSFN-F	PH-LLM-7B	Qwen2.5-72B-Instruct	-11.474	1
608	AHSFN-F	PH-LLM-7B	Llama-3.1-70B-Instruct	-7.90154	1
609	AHSFN-F	PH-LLM-7B	Mistral-Large-Instruct-2407	-9.94665	1
610	AHSFN-F	PH-LLM-7B	GPT-4o mini	1.74303	0.0406638
611	AHSFN-F	PH-LLM-7B	GPT-4o	-10.8288	1
612	AHSFN-F	PH-LLM-14B	Qwen2.5-0.5B-Instruct	7.94574	9.99201e-16
613	AHSFN-F	PH-LLM-14B	Qwen2.5-1.5B-Instruct	2.40503	0.00808552
614	AHSFN-F	PH-LLM-14B	Llama-3.2-1B-Instruct	2.70959	0.00336829
615	AHSFN-F	PH-LLM-14B	Qwen2.5-3B-Instruct	2.28326	0.0112076
616	AHSFN-F	PH-LLM-14B	Llama-3.2-3B-Instruct	7.57454	1.79856e-14
617	AHSFN-F	PH-LLM-14B	Qwen2.5-7B-Instruct	5.84881	2.47547e-09
618	AHSFN-F	PH-LLM-14B	bloomz-7b1-mt	-1.3548	0.912259
619	AHSFN-F	PH-LLM-14B	Llama-3.1-8B-Instruct	-6.07279	1
620	AHSFN-F	PH-LLM-14B	Qwen2.5-14B-Instruct	0	0.5
621	AHSFN-F	PH-LLM-14B	Mistral-Nemo-Instruct-2407	-1.04689	0.852424
622	AHSFN-F	PH-LLM-14B	Mistral-Small-Instruct-2409	-4.17075	0.999985
623	AHSFN-F	PH-LLM-14B	Qwen2.5-32B-Instruct	-13.3944	1
624	AHSFN-F	PH-LLM-14B	PH-LLM-32B.1	-5.88593	1
625	AHSFN-F	PH-LLM-14B	Qwen2.5-72B-Instruct	-16.5194	1
626	AHSFN-F	PH-LLM-14B	Llama-3.1-70B-Instruct	-12.5911	1
627	AHSFN-F	PH-LLM-14B	Mistral-Large-Instruct-2407	-14.7665	1
628	AHSFN-F	PH-LLM-14B	GPT-4o mini	-1.98663	0.976518
629	AHSFN-F	PH-LLM-14B	GPT-4o	-15.7677	1
630	AHSFN-F	PH-LLM-32B	Qwen2.5-0.5B-Instruct	13.5548	0
631	AHSFN-F	PH-LLM-32B	Qwen2.5-1.5B-Instruct	8.07264	3.33067e-16
632	AHSFN-F	PH-LLM-32B	Llama-3.2-1B-Instruct	8.43691	0
633	AHSFN-F	PH-LLM-32B	Qwen2.5-3B-Instruct	7.95215	8.88178e-16
634	AHSFN-F	PH-LLM-32B	Llama-3.2-3B-Instruct	13.2493	0
635	AHSFN-F	PH-LLM-32B	Qwen2.5-7B-Instruct	11.2387	0
636	AHSFN-F	PH-LLM-32B	bloomz-7b1-mt	4.41643	5.01719e-06
637	AHSFN-F	PH-LLM-32B	Llama-3.1-8B-Instruct	-0.184791	0.573303
638	AHSFN-F	PH-LLM-32B	Qwen2.5-14B-Instruct	5.6302	8.99986e-09
639	AHSFN-F	PH-LLM-32B	Mistral-Nemo-Instruct-2407	4.72101	1.17337e-06
640	AHSFN-F	PH-LLM-32B	Mistral-Small-Instruct-2409	1.56633	0.0586354
641	AHSFN-F	PH-LLM-32B	Qwen2.5-32B-Instruct	-7.14754	1
642	AHSFN-F	PH-LLM-32B	PH-LLM-32B.1	0	0.5
643	AHSFN-F	PH-LLM-32B	Qwen2.5-72B-Instruct	-10.0166	1
644	AHSFN-F	PH-LLM-32B	Llama-3.1-70B-Instruct	-6.28289	1
645	AHSFN-F	PH-LLM-32B	Mistral-Large-Instruct-2407	-8.43144	1
646	AHSFN-F	PH-LLM-32B	GPT-4o mini	3.6641	0.000124105
647	AHSFN-F	PH-LLM-32B	GPT-4o	-9.34771	1
648	AHSFN-G	PH-LLM-0.5B	Qwen2.5-0.5B-Instruct	0.499011	0.308886
649	AHSFN-G	PH-LLM-0.5B	Qwen2.5-1.5B-Instruct	-0.0643887	0.52567
650	AHSFN-G	PH-LLM-0.5B	Llama-3.2-1B-Instruct	0.44871	0.32682
651	AHSFN-G	PH-LLM-0.5B	Qwen2.5-3B-Instruct	-1.30035	0.90326
652	AHSFN-G	PH-LLM-0.5B	Llama-3.2-3B-Instruct	-0.85102	0.802621
653	AHSFN-G	PH-LLM-0.5B	Qwen2.5-7B-Instruct	0.427622	0.334463
654	AHSFN-G	PH-LLM-0.5B	bloomz-7b1-mt	-1.0963	0.863527
655	AHSFN-G	PH-LLM-0.5B	Llama-3.1-8B-Instruct	-4.13749	0.999982
656	AHSFN-G	PH-LLM-0.5B	Qwen2.5-14B-Instruct	-3.56062	0.999815
657	AHSFN-G	PH-LLM-0.5B	Mistral-Nemo-Instruct-2407	-2.2185	0.98674
658	AHSFN-G	PH-LLM-0.5B	Mistral-Small-Instruct-2409	-3.6909	0.999888
659	AHSFN-G	PH-LLM-0.5B	Qwen2.5-32B-Instruct	-3.36065	0.999611
660	AHSFN-G	PH-LLM-0.5B	PH-LLM-32B.1	-1.49932	0.933105
661	AHSFN-G	PH-LLM-0.5B	Qwen2.5-72B-Instruct	-5.03875	1
662	AHSFN-G	PH-LLM-0.5B	Llama-3.1-70B-Instruct	-5.06796	1
663	AHSFN-G	PH-LLM-0.5B	Mistral-Large-Instruct-2407	-4.64949	0.999998
664	AHSFN-G	PH-LLM-0.5B	GPT-4o mini	-4.32039	0.999992
665	AHSFN-G	PH-LLM-0.5B	GPT-4o	-4.8001	0.999999
666	AHSFN-G	PH-LLM-1.5B	Qwen2.5-0.5B-Instruct	2.76074	0.00288349
667	AHSFN-G	PH-LLM-1.5B	Qwen2.5-1.5B-Instruct	2.05541	0.0199195
668	AHSFN-G	PH-LLM-1.5B	Llama-3.2-1B-Instruct	3.11581	0.000917194
669	AHSFN-G	PH-LLM-1.5B	Qwen2.5-3B-Instruct	0.262365	0.39652
670	AHSFN-G	PH-LLM-1.5B	Llama-3.2-3B-Instruct	1.18059	0.118883
671	AHSFN-G	PH-LLM-1.5B	Qwen2.5-7B-Instruct	3.0014	0.00134371
672	AHSFN-G	PH-LLM-1.5B	bloomz-7b1-mt	0.264854	0.395561
673	AHSFN-G	PH-LLM-1.5B	Llama-3.1-8B-Instruct	-3.23583	0.999394
674	AHSFN-G	PH-LLM-1.5B	Qwen2.5-14B-Instruct	-2.56487	0.994839
675	AHSFN-G	PH-LLM-1.5B	Mistral-Nemo-Instruct-2407	-1.15998	0.876971
676	AHSFN-G	PH-LLM-1.5B	Mistral-Small-Instruct-2409	-2.73649	0.996895
677	AHSFN-G	PH-LLM-1.5B	Qwen2.5-32B-Instruct	-2.32887	0.990067
678	AHSFN-G	PH-LLM-1.5B	PH-LLM-32B.1	-0.0930581	0.537071
679	AHSFN-G	PH-LLM-1.5B	Qwen2.5-72B-Instruct	-4.33266	0.999993
680	AHSFN-G	PH-LLM-1.5B	Llama-3.1-70B-Instruct	-4.37169	0.999994
681	AHSFN-G	PH-LLM-1.5B	Mistral-Large-Instruct-2407	-3.86363	0.999944
682	AHSFN-G	PH-LLM-1.5B	GPT-4o mini	-3.46062	0.999731
683	AHSFN-G	PH-LLM-1.5B	GPT-4o	-4.04452	0.999974
684	AHSFN-G	PH-LLM-3B	Qwen2.5-0.5B-Instruct	3.96005	3.74667e-05
685	AHSFN-G	PH-LLM-3B	Qwen2.5-1.5B-Instruct	3.26341	0.000550397
686	AHSFN-G	PH-LLM-3B	Llama-3.2-1B-Instruct	4.53919	2.82354e-06
687	AHSFN-G	PH-LLM-3B	Qwen2.5-3B-Instruct	1.30379	0.0961527
688	AHSFN-G	PH-LLM-3B	Llama-3.2-3B-Instruct	2.48958	0.00639462
689	AHSFN-G	PH-LLM-3B	Qwen2.5-7B-Instruct	4.37856	5.97339e-06
690	AHSFN-G	PH-LLM-3B	bloomz-7b1-mt	1.12345	0.130623
691	AHSFN-G	PH-LLM-3B	Llama-3.1-8B-Instruct	-2.21205	0.986518
692	AHSFN-G	PH-LLM-3B	Qwen2.5-14B-Instruct	-1.63768	0.949256
693	AHSFN-G	PH-LLM-3B	Mistral-Nemo-Instruct-2407	-0.41909	0.662425
694	AHSFN-G	PH-LLM-3B	Mistral-Small-Instruct-2409	-1.84808	0.967705
695	AHSFN-G	PH-LLM-3B	Qwen2.5-32B-Instruct	-1.40562	0.920081
696	AHSFN-G	PH-LLM-3B	PH-LLM-32B.1	0.854382	0.196447
697	AHSFN-G	PH-LLM-3B	Qwen2.5-72B-Instruct	-3.38307	0.999642
698	AHSFN-G	PH-LLM-3B	Llama-3.1-70B-Instruct	-3.4018	0.999665
699	AHSFN-G	PH-LLM-3B	Mistral-Large-Instruct-2407	-2.91705	0.998233
700	AHSFN-G	PH-LLM-3B	GPT-4o mini	-2.40974	0.992018
701	AHSFN-G	PH-LLM-3B	GPT-4o	-3.10373	0.999045
702	AHSFN-G	PH-LLM-7B	Qwen2.5-0.5B-Instruct	5.11491	1.56942e-07
703	AHSFN-G	PH-LLM-7B	Qwen2.5-1.5B-Instruct	4.56053	2.55118e-06
704	AHSFN-G	PH-LLM-7B	Llama-3.2-1B-Instruct	5.55014	1.42717e-08
705	AHSFN-G	PH-LLM-7B	Qwen2.5-3B-Instruct	2.87443	0.00202379
706	AHSFN-G	PH-LLM-7B	Llama-3.2-3B-Instruct	3.98476	3.37736e-05
707	AHSFN-G	PH-LLM-7B	Qwen2.5-7B-Instruct	5.43649	2.71705e-08
708	AHSFN-G	PH-LLM-7B	bloomz-7b1-mt	2.53671	0.00559502
709	AHSFN-G	PH-LLM-7B	Llama-3.1-8B-Instruct	-0.0611581	0.524383
710	AHSFN-G	PH-LLM-7B	Qwen2.5-14B-Instruct	0.249787	0.401376
711	AHSFN-G	PH-LLM-7B	Mistral-Nemo-Instruct-2407	1.00457	0.157551
712	AHSFN-G	PH-LLM-7B	Mistral-Small-Instruct-2409	0	0.5
713	AHSFN-G	PH-LLM-7B	Qwen2.5-32B-Instruct	0.441055	0.329587
714	AHSFN-G	PH-LLM-7B	PH-LLM-32B.1	2.40328	0.00812435
715	AHSFN-G	PH-LLM-7B	Qwen2.5-72B-Instruct	-1.18589	0.882167
716	AHSFN-G	PH-LLM-7B	Llama-3.1-70B-Instruct	-1.15744	0.876455
717	AHSFN-G	PH-LLM-7B	Mistral-Large-Instruct-2407	-0.799062	0.787873
718	AHSFN-G	PH-LLM-7B	GPT-4o mini	-0.174554	0.569285
719	AHSFN-G	PH-LLM-7B	GPT-4o	-0.96894	0.833712
720	AHSFN-G	PH-LLM-14B	Qwen2.5-0.5B-Instruct	3.23303	0.000612431
721	AHSFN-G	PH-LLM-14B	Qwen2.5-1.5B-Instruct	2.62464	0.00433697
722	AHSFN-G	PH-LLM-14B	Llama-3.2-1B-Instruct	3.52298	0.000213362
723	AHSFN-G	PH-LLM-14B	Qwen2.5-3B-Instruct	0.999558	0.158762
724	AHSFN-G	PH-LLM-14B	Llama-3.2-3B-Instruct	1.90014	0.0287072
725	AHSFN-G	PH-LLM-14B	Qwen2.5-7B-Instruct	3.43244	0.00029909
726	AHSFN-G	PH-LLM-14B	bloomz-7b1-mt	0.898499	0.18446
727	AHSFN-G	PH-LLM-14B	Llama-3.1-8B-Instruct	-2.11595	0.982825
728	AHSFN-G	PH-LLM-14B	Qwen2.5-14B-Instruct	-1.62464	0.94788
729	AHSFN-G	PH-LLM-14B	Mistral-Nemo-Instruct-2407	-0.510289	0.695076
730	AHSFN-G	PH-LLM-14B	Mistral-Small-Instruct-2409	-1.82253	0.965813
731	AHSFN-G	PH-LLM-14B	Qwen2.5-32B-Instruct	-1.41534	0.921516
732	AHSFN-G	PH-LLM-14B	PH-LLM-32B.1	0.626657	0.265442
733	AHSFN-G	PH-LLM-14B	Qwen2.5-72B-Instruct	-3.18874	0.999286
734	AHSFN-G	PH-LLM-14B	Llama-3.1-70B-Instruct	-3.19521	0.999301
735	AHSFN-G	PH-LLM-14B	Mistral-Large-Instruct-2407	-2.77183	0.997213
736	AHSFN-G	PH-LLM-14B	GPT-4o mini	-2.28159	0.988743
737	AHSFN-G	PH-LLM-14B	GPT-4o	-2.94206	0.99837
738	AHSFN-G	PH-LLM-32B	Qwen2.5-0.5B-Instruct	2.4592	0.00696243
739	AHSFN-G	PH-LLM-32B	Qwen2.5-1.5B-Instruct	1.85183	0.0320251
740	AHSFN-G	PH-LLM-32B	Llama-3.2-1B-Instruct	2.64579	0.00407498
741	AHSFN-G	PH-LLM-32B	Qwen2.5-3B-Instruct	0.321306	0.373989
742	AHSFN-G	PH-LLM-32B	Llama-3.2-3B-Instruct	1.08812	0.138272
743	AHSFN-G	PH-LLM-32B	Qwen2.5-7B-Instruct	2.57574	0.00500128
744	AHSFN-G	PH-LLM-32B	bloomz-7b1-mt	0.319341	0.374734
745	AHSFN-G	PH-LLM-32B	Llama-3.1-8B-Instruct	-2.76323	0.997138
746	AHSFN-G	PH-LLM-32B	Qwen2.5-14B-Instruct	-2.22688	0.987022
747	AHSFN-G	PH-LLM-32B	Mistral-Nemo-Instruct-2407	-1.01474	0.844886
748	AHSFN-G	PH-LLM-32B	Mistral-Small-Instruct-2409	-2.40328	0.991876
749	AHSFN-G	PH-LLM-32B	Qwen2.5-32B-Instruct	-2.01681	0.978142
750	AHSFN-G	PH-LLM-32B	PH-LLM-32B.1	0	0.5
751	AHSFN-G	PH-LLM-32B	Qwen2.5-72B-Instruct	-3.79249	0.999925
752	AHSFN-G	PH-LLM-32B	Llama-3.1-70B-Instruct	-3.80888	0.99993
753	AHSFN-G	PH-LLM-32B	Mistral-Large-Instruct-2407	-3.37678	0.999633
754	AHSFN-G	PH-LLM-32B	GPT-4o mini	-2.94056	0.998362
755	AHSFN-G	PH-LLM-32B	GPT-4o	-3.54302	0.999802
756	AHSFN-H	PH-LLM-0.5B	Qwen2.5-0.5B-Instruct	3.3744	0.000369887
757	AHSFN-H	PH-LLM-0.5B	Qwen2.5-1.5B-Instruct	4.61897	1.92823e-06
758	AHSFN-H	PH-LLM-0.5B	Llama-3.2-1B-Instruct	11.0092	0
759	AHSFN-H	PH-LLM-0.5B	Qwen2.5-3B-Instruct	-2.39409	0.991669
760	AHSFN-H	PH-LLM-0.5B	Llama-3.2-3B-Instruct	0.432145	0.332818
761	AHSFN-H	PH-LLM-0.5B	Qwen2.5-7B-Instruct	18.625	0
762	AHSFN-H	PH-LLM-0.5B	bloomz-7b1-mt	-2.11803	0.982914
763	AHSFN-H	PH-LLM-0.5B	Llama-3.1-8B-Instruct	-7.68043	1
764	AHSFN-H	PH-LLM-0.5B	Qwen2.5-14B-Instruct	-10.9397	1
765	AHSFN-H	PH-LLM-0.5B	Mistral-Nemo-Instruct-2407	-12.6888	1
766	AHSFN-H	PH-LLM-0.5B	Mistral-Small-Instruct-2409	0.156898	0.437663
767	AHSFN-H	PH-LLM-0.5B	Qwen2.5-32B-Instruct	-9.41563	1
768	AHSFN-H	PH-LLM-0.5B	PH-LLM-32B.1	-5.4547	1
769	AHSFN-H	PH-LLM-0.5B	Qwen2.5-72B-Instruct	-14.5921	1
770	AHSFN-H	PH-LLM-0.5B	Llama-3.1-70B-Instruct	-17.1904	1
771	AHSFN-H	PH-LLM-0.5B	Mistral-Large-Instruct-2407	-16.0105	1
772	AHSFN-H	PH-LLM-0.5B	GPT-4o mini	-14.936	1
773	AHSFN-H	PH-LLM-0.5B	GPT-4o	-15.9058	1
774	AHSFN-H	PH-LLM-1.5B	Qwen2.5-0.5B-Instruct	2.87056	0.00204873
775	AHSFN-H	PH-LLM-1.5B	Qwen2.5-1.5B-Instruct	4.11731	1.91658e-05
776	AHSFN-H	PH-LLM-1.5B	Llama-3.2-1B-Instruct	10.5626	0
777	AHSFN-H	PH-LLM-1.5B	Qwen2.5-3B-Instruct	-2.98868	0.998599
778	AHSFN-H	PH-LLM-1.5B	Llama-3.2-3B-Instruct	-0.102591	0.540856
779	AHSFN-H	PH-LLM-1.5B	Qwen2.5-7B-Instruct	18.2492	0
780	AHSFN-H	PH-LLM-1.5B	bloomz-7b1-mt	-2.71577	0.996694
781	AHSFN-H	PH-LLM-1.5B	Llama-3.1-8B-Instruct	-8.3565	1
782	AHSFN-H	PH-LLM-1.5B	Qwen2.5-14B-Instruct	-11.6914	1
783	AHSFN-H	PH-LLM-1.5B	Mistral-Nemo-Instruct-2407	-13.4788	1
784	AHSFN-H	PH-LLM-1.5B	Mistral-Small-Instruct-2409	-0.395962	0.653933
785	AHSFN-H	PH-LLM-1.5B	Qwen2.5-32B-Instruct	-10.1181	1
786	AHSFN-H	PH-LLM-1.5B	PH-LLM-32B.1	-6.09322	1
787	AHSFN-H	PH-LLM-1.5B	Qwen2.5-72B-Instruct	-15.4332	1
788	AHSFN-H	PH-LLM-1.5B	Llama-3.1-70B-Instruct	-18.1049	1
789	AHSFN-H	PH-LLM-1.5B	Mistral-Large-Instruct-2407	-16.8989	1
790	AHSFN-H	PH-LLM-1.5B	GPT-4o mini	-15.7909	1
791	AHSFN-H	PH-LLM-1.5B	GPT-4o	-16.7832	1
792	AHSFN-H	PH-LLM-3B	Qwen2.5-0.5B-Instruct	9.28554	0
793	AHSFN-H	PH-LLM-3B	Qwen2.5-1.5B-Instruct	10.7284	0
794	AHSFN-H	PH-LLM-3B	Llama-3.2-1B-Instruct	17.5496	0
795	AHSFN-H	PH-LLM-3B	Qwen2.5-3B-Instruct	3.6274	0.000143145
796	AHSFN-H	PH-LLM-3B	Llama-3.2-3B-Instruct	6.24652	2.09849e-10
797	AHSFN-H	PH-LLM-3B	Qwen2.5-7B-Instruct	25.5989	0
798	AHSFN-H	PH-LLM-3B	bloomz-7b1-mt	3.98368	3.39278e-05
799	AHSFN-H	PH-LLM-3B	Llama-3.1-8B-Instruct	-1.75839	0.960659
800	AHSFN-H	PH-LLM-3B	Qwen2.5-14B-Instruct	-4.96522	1
801	AHSFN-H	PH-LLM-3B	Mistral-Nemo-Instruct-2407	-6.7394	1
802	AHSFN-H	PH-LLM-3B	Mistral-Small-Instruct-2409	6.14248	4.06216e-10
803	AHSFN-H	PH-LLM-3B	Qwen2.5-32B-Instruct	-3.55437	0.999811
804	AHSFN-H	PH-LLM-3B	PH-LLM-32B.1	0.495989	0.309951
805	AHSFN-H	PH-LLM-3B	Qwen2.5-72B-Instruct	-8.64077	1
806	AHSFN-H	PH-LLM-3B	Llama-3.1-70B-Instruct	-11.272	1
807	AHSFN-H	PH-LLM-3B	Mistral-Large-Instruct-2407	-10.0341	1
808	AHSFN-H	PH-LLM-3B	GPT-4o mini	-8.96377	1
809	AHSFN-H	PH-LLM-3B	GPT-4o	-9.96748	1
810	AHSFN-H	PH-LLM-7B	Qwen2.5-0.5B-Instruct	13.6782	0
811	AHSFN-H	PH-LLM-7B	Qwen2.5-1.5B-Instruct	15.3142	0
812	AHSFN-H	PH-LLM-7B	Llama-3.2-1B-Instruct	22.5772	0
813	AHSFN-H	PH-LLM-7B	Qwen2.5-3B-Instruct	8.09333	3.33067e-16
814	AHSFN-H	PH-LLM-7B	Llama-3.2-3B-Instruct	10.5336	0
815	AHSFN-H	PH-LLM-7B	Qwen2.5-7B-Instruct	31.0762	0
816	AHSFN-H	PH-LLM-7B	bloomz-7b1-mt	8.52834	0
817	AHSFN-H	PH-LLM-7B	Llama-3.1-8B-Instruct	2.57644	0.00499111
818	AHSFN-H	PH-LLM-7B	Qwen2.5-14B-Instruct	-0.608457	0.728558
819	AHSFN-H	PH-LLM-7B	Mistral-Nemo-Instruct-2407	-2.42462	0.992338
820	AHSFN-H	PH-LLM-7B	Mistral-Small-Instruct-2409	10.5887	0
821	AHSFN-H	PH-LLM-7B	Qwen2.5-32B-Instruct	0.708314	0.239375
822	AHSFN-H	PH-LLM-7B	PH-LLM-32B.1	4.87463	5.45066e-07
823	AHSFN-H	PH-LLM-7B	Qwen2.5-72B-Instruct	-4.34662	0.999993
824	AHSFN-H	PH-LLM-7B	Llama-3.1-70B-Instruct	-7.04716	1
825	AHSFN-H	PH-LLM-7B	Mistral-Large-Instruct-2407	-5.73505	1
826	AHSFN-H	PH-LLM-7B	GPT-4o mini	-4.65391	0.999998
827	AHSFN-H	PH-LLM-7B	GPT-4o	-5.70372	1
828	AHSFN-H	PH-LLM-14B	Qwen2.5-0.5B-Instruct	11.8543	0
829	AHSFN-H	PH-LLM-14B	Qwen2.5-1.5B-Instruct	13.3672	0
830	AHSFN-H	PH-LLM-14B	Llama-3.2-1B-Instruct	20.2806	0
831	AHSFN-H	PH-LLM-14B	Qwen2.5-3B-Instruct	6.34667	1.10013e-10
832	AHSFN-H	PH-LLM-14B	Llama-3.2-3B-Instruct	8.81681	0
833	AHSFN-H	PH-LLM-14B	Qwen2.5-7B-Instruct	28.404	0
834	AHSFN-H	PH-LLM-14B	bloomz-7b1-mt	6.73663	8.10485e-12
835	AHSFN-H	PH-LLM-14B	Llama-3.1-8B-Instruct	1.02438	0.152827
836	AHSFN-H	PH-LLM-14B	Qwen2.5-14B-Instruct	-2.06752	0.980657
837	AHSFN-H	PH-LLM-14B	Mistral-Nemo-Instruct-2407	-3.80251	0.999928
838	AHSFN-H	PH-LLM-14B	Mistral-Small-Instruct-2409	8.79759	0
839	AHSFN-H	PH-LLM-14B	Qwen2.5-32B-Instruct	-0.761454	0.776807
840	AHSFN-H	PH-LLM-14B	PH-LLM-32B.1	3.24293	0.000591536
841	AHSFN-H	PH-LLM-14B	Qwen2.5-72B-Instruct	-5.63717	1
842	AHSFN-H	PH-LLM-14B	Llama-3.1-70B-Instruct	-8.18478	1
843	AHSFN-H	PH-LLM-14B	Mistral-Large-Instruct-2407	-6.95886	1
844	AHSFN-H	PH-LLM-14B	GPT-4o mini	-5.93411	1
845	AHSFN-H	PH-LLM-14B	GPT-4o	-6.92151	1
846	AHSFN-H	PH-LLM-32B	Qwen2.5-0.5B-Instruct	8.75864	0
847	AHSFN-H	PH-LLM-32B	Qwen2.5-1.5B-Instruct	10.1759	0
848	AHSFN-H	PH-LLM-32B	Llama-3.2-1B-Instruct	16.928	0
849	AHSFN-H	PH-LLM-32B	Qwen2.5-3B-Instruct	3.11062	0.000933468
850	AHSFN-H	PH-LLM-32B	Llama-3.2-3B-Instruct	5.73998	4.73439e-09
851	AHSFN-H	PH-LLM-32B	Qwen2.5-7B-Instruct	24.9037	0
852	AHSFN-H	PH-LLM-32B	bloomz-7b1-mt	3.4575	0.000272611
853	AHSFN-H	PH-LLM-32B	Llama-3.1-8B-Instruct	-2.24057	0.987473
854	AHSFN-H	PH-LLM-32B	Qwen2.5-14B-Instruct	-5.4335	1
855	AHSFN-H	PH-LLM-32B	Mistral-Nemo-Instruct-2407	-7.19393	1
856	AHSFN-H	PH-LLM-32B	Mistral-Small-Instruct-2409	5.61917	9.59395e-09
857	AHSFN-H	PH-LLM-32B	Qwen2.5-32B-Instruct	-4.02157	0.999971
858	AHSFN-H	PH-LLM-32B	PH-LLM-32B.1	0	0.5
859	AHSFN-H	PH-LLM-32B	Qwen2.5-72B-Instruct	-9.08133	1
860	AHSFN-H	PH-LLM-32B	Llama-3.1-70B-Instruct	-11.6875	1
861	AHSFN-H	PH-LLM-32B	Mistral-Large-Instruct-2407	-10.4646	1
862	AHSFN-H	PH-LLM-32B	GPT-4o mini	-9.40319	1
863	AHSFN-H	PH-LLM-32B	GPT-4o	-10.3962	1
864	AHSFN-I	PH-LLM-0.5B	Qwen2.5-0.5B-Instruct	3.91922	4.44175e-05
865	AHSFN-I	PH-LLM-0.5B	Qwen2.5-1.5B-Instruct	5.05939	2.10297e-07
866	AHSFN-I	PH-LLM-0.5B	Llama-3.2-1B-Instruct	-0.278394	0.609645
867	AHSFN-I	PH-LLM-0.5B	Qwen2.5-3B-Instruct	5.36582	4.02912e-08
868	AHSFN-I	PH-LLM-0.5B	Llama-3.2-3B-Instruct	-6.42957	1
869	AHSFN-I	PH-LLM-0.5B	Qwen2.5-7B-Instruct	-2.73941	0.996923
870	AHSFN-I	PH-LLM-0.5B	bloomz-7b1-mt	1.44101	0.0747908
871	AHSFN-I	PH-LLM-0.5B	Llama-3.1-8B-Instruct	-6.21458	1
872	AHSFN-I	PH-LLM-0.5B	Qwen2.5-14B-Instruct	0.245259	0.403128
873	AHSFN-I	PH-LLM-0.5B	Mistral-Nemo-Instruct-2407	1.09411	0.136953
874	AHSFN-I	PH-LLM-0.5B	Mistral-Small-Instruct-2409	-3.81667	0.999932
875	AHSFN-I	PH-LLM-0.5B	Qwen2.5-32B-Instruct	0.245246	0.403133
876	AHSFN-I	PH-LLM-0.5B	PH-LLM-32B.1	-2.21749	0.986705
877	AHSFN-I	PH-LLM-0.5B	Qwen2.5-72B-Instruct	-2.94272	0.998373
878	AHSFN-I	PH-LLM-0.5B	Llama-3.1-70B-Instruct	-4.49072	0.999996
879	AHSFN-I	PH-LLM-0.5B	Mistral-Large-Instruct-2407	-4.07395	0.999977
880	AHSFN-I	PH-LLM-0.5B	GPT-4o mini	-4.68422	0.999999
881	AHSFN-I	PH-LLM-0.5B	GPT-4o	-1.61353	0.946685
882	AHSFN-I	PH-LLM-1.5B	Qwen2.5-0.5B-Instruct	7.96736	7.77156e-16
883	AHSFN-I	PH-LLM-1.5B	Qwen2.5-1.5B-Instruct	9.70418	0
884	AHSFN-I	PH-LLM-1.5B	Llama-3.2-1B-Instruct	3.02475	0.00124418
885	AHSFN-I	PH-LLM-1.5B	Qwen2.5-3B-Instruct	10.1226	0
886	AHSFN-I	PH-LLM-1.5B	Llama-3.2-3B-Instruct	-3.12955	0.999125
887	AHSFN-I	PH-LLM-1.5B	Qwen2.5-7B-Instruct	0.58794	0.278286
888	AHSFN-I	PH-LLM-1.5B	bloomz-7b1-mt	4.94913	3.72724e-07
889	AHSFN-I	PH-LLM-1.5B	Llama-3.1-8B-Instruct	-2.94443	0.998382
890	AHSFN-I	PH-LLM-1.5B	Qwen2.5-14B-Instruct	3.64015	0.000136241
891	AHSFN-I	PH-LLM-1.5B	Mistral-Nemo-Instruct-2407	4.52078	3.08066e-06
892	AHSFN-I	PH-LLM-1.5B	Mistral-Small-Instruct-2409	-0.478743	0.683939
893	AHSFN-I	PH-LLM-1.5B	Qwen2.5-32B-Instruct	3.28632	0.000507523
894	AHSFN-I	PH-LLM-1.5B	PH-LLM-32B.1	0.921024	0.178519
895	AHSFN-I	PH-LLM-1.5B	Qwen2.5-72B-Instruct	0.461876	0.322085
896	AHSFN-I	PH-LLM-1.5B	Llama-3.1-70B-Instruct	-1.18713	0.882411
897	AHSFN-I	PH-LLM-1.5B	Mistral-Large-Instruct-2407	-0.544977	0.707115
898	AHSFN-I	PH-LLM-1.5B	GPT-4o mini	-1.38468	0.916924
899	AHSFN-I	PH-LLM-1.5B	GPT-4o	1.79663	0.0361973
900	AHSFN-I	PH-LLM-3B	Qwen2.5-0.5B-Instruct	7.93728	9.99201e-16
901	AHSFN-I	PH-LLM-3B	Qwen2.5-1.5B-Instruct	9.68722	0
902	AHSFN-I	PH-LLM-3B	Llama-3.2-1B-Instruct	2.97242	0.00147733
903	AHSFN-I	PH-LLM-3B	Qwen2.5-3B-Instruct	10.1091	0
904	AHSFN-I	PH-LLM-3B	Llama-3.2-3B-Instruct	-3.22851	0.999378
905	AHSFN-I	PH-LLM-3B	Qwen2.5-7B-Instruct	0.520543	0.301343
906	AHSFN-I	PH-LLM-3B	bloomz-7b1-mt	4.9047	4.67863e-07
907	AHSFN-I	PH-LLM-3B	Llama-3.1-8B-Instruct	-3.0399	0.998817
908	AHSFN-I	PH-LLM-3B	Qwen2.5-14B-Instruct	3.58996	0.000165362
909	AHSFN-I	PH-LLM-3B	Mistral-Nemo-Instruct-2407	4.4748	3.82411e-06
910	AHSFN-I	PH-LLM-3B	Mistral-Small-Instruct-2409	-0.554249	0.710296
911	AHSFN-I	PH-LLM-3B	Qwen2.5-32B-Instruct	3.23859	0.000600605
912	AHSFN-I	PH-LLM-3B	PH-LLM-32B.1	0.859843	0.194938
913	AHSFN-I	PH-LLM-3B	Qwen2.5-72B-Instruct	0.391785	0.347609
914	AHSFN-I	PH-LLM-3B	Llama-3.1-70B-Instruct	-1.26733	0.897482
915	AHSFN-I	PH-LLM-3B	Mistral-Large-Instruct-2407	-0.626699	0.734572
916	AHSFN-I	PH-LLM-3B	GPT-4o mini	-1.46643	0.928734
917	AHSFN-I	PH-LLM-3B	GPT-4o	1.73556	0.0413211
918	AHSFN-I	PH-LLM-7B	Qwen2.5-0.5B-Instruct	11.316	0
919	AHSFN-I	PH-LLM-7B	Qwen2.5-1.5B-Instruct	13.4071	0
920	AHSFN-I	PH-LLM-7B	Llama-3.2-1B-Instruct	6.0495	7.26458e-10
921	AHSFN-I	PH-LLM-7B	Qwen2.5-3B-Instruct	13.8801	0
922	AHSFN-I	PH-LLM-7B	Llama-3.2-3B-Instruct	0.51897	0.301891
923	AHSFN-I	PH-LLM-7B	Qwen2.5-7B-Instruct	3.83561	6.26269e-05
924	AHSFN-I	PH-LLM-7B	bloomz-7b1-mt	8.03569	4.44089e-16
925	AHSFN-I	PH-LLM-7B	Llama-3.1-8B-Instruct	0.632051	0.263677
926	AHSFN-I	PH-LLM-7B	Qwen2.5-14B-Instruct	6.71111	9.65761e-12
927	AHSFN-I	PH-LLM-7B	Mistral-Nemo-Instruct-2407	7.56084	1.9984e-14
928	AHSFN-I	PH-LLM-7B	Mistral-Small-Instruct-2409	2.88697	0.00194487
929	AHSFN-I	PH-LLM-7B	Qwen2.5-32B-Instruct	6.03877	7.76485e-10
930	AHSFN-I	PH-LLM-7B	PH-LLM-32B.1	3.93057	4.23728e-05
931	AHSFN-I	PH-LLM-7B	Qwen2.5-72B-Instruct	3.81048	6.9349e-05
932	AHSFN-I	PH-LLM-7B	Llama-3.1-70B-Instruct	2.21304	0.0134476
933	AHSFN-I	PH-LLM-7B	Mistral-Large-Instruct-2407	3.06744	0.0010795
934	AHSFN-I	PH-LLM-7B	GPT-4o mini	2.03282	0.0210352
935	AHSFN-I	PH-LLM-7B	GPT-4o	5.02778	2.48102e-07
936	AHSFN-I	PH-LLM-14B	Qwen2.5-0.5B-Instruct	8.01408	5.55112e-16
937	AHSFN-I	PH-LLM-14B	Qwen2.5-1.5B-Instruct	9.53344	0
938	AHSFN-I	PH-LLM-14B	Llama-3.2-1B-Instruct	3.43121	0.000300447
939	AHSFN-I	PH-LLM-14B	Qwen2.5-3B-Instruct	9.89883	0
940	AHSFN-I	PH-LLM-14B	Llama-3.2-3B-Instruct	-2.15006	0.984225
941	AHSFN-I	PH-LLM-14B	Qwen2.5-7B-Instruct	1.18202	0.118599
942	AHSFN-I	PH-LLM-14B	bloomz-7b1-mt	5.2325	8.36176e-08
943	AHSFN-I	PH-LLM-14B	Llama-3.1-8B-Instruct	-2.00184	0.977349
944	AHSFN-I	PH-LLM-14B	Qwen2.5-14B-Instruct	4.00914	3.04707e-05
945	AHSFN-I	PH-LLM-14B	Mistral-Nemo-Instruct-2407	4.83236	6.74636e-07
946	AHSFN-I	PH-LLM-14B	Mistral-Small-Instruct-2409	0.214282	0.415163
947	AHSFN-I	PH-LLM-14B	Qwen2.5-32B-Instruct	3.6612	0.00012552
948	AHSFN-I	PH-LLM-14B	PH-LLM-32B.1	1.45882	0.0723078
949	AHSFN-I	PH-LLM-14B	Qwen2.5-72B-Instruct	1.0801	0.140049
950	AHSFN-I	PH-LLM-14B	Llama-3.1-70B-Instruct	-0.432295	0.667236
951	AHSFN-I	PH-LLM-14B	Mistral-Large-Instruct-2407	0.199018	0.421124
952	AHSFN-I	PH-LLM-14B	GPT-4o mini	-0.610545	0.72925
953	AHSFN-I	PH-LLM-14B	GPT-4o	2.30195	0.010669
954	AHSFN-I	PH-LLM-32B	Qwen2.5-0.5B-Instruct	6.34729	1.09568e-10
955	AHSFN-I	PH-LLM-32B	Qwen2.5-1.5B-Instruct	7.69658	6.99441e-15
956	AHSFN-I	PH-LLM-32B	Llama-3.2-1B-Instruct	1.94876	0.0256623
957	AHSFN-I	PH-LLM-32B	Qwen2.5-3B-Instruct	8.03423	4.44089e-16
958	AHSFN-I	PH-LLM-32B	Llama-3.2-3B-Instruct	-3.82376	0.999934
959	AHSFN-I	PH-LLM-32B	Qwen2.5-7B-Instruct	-0.372972	0.645415
960	AHSFN-I	PH-LLM-32B	bloomz-7b1-mt	3.70722	0.000104775
961	AHSFN-I	PH-LLM-32B	Llama-3.1-8B-Instruct	-3.65072	0.999869
962	AHSFN-I	PH-LLM-32B	Qwen2.5-14B-Instruct	2.50164	0.00618098
963	AHSFN-I	PH-LLM-32B	Mistral-Nemo-Instruct-2407	3.33097	0.000432727
964	AHSFN-I	PH-LLM-32B	Mistral-Small-Instruct-2409	-1.37824	0.915936
965	AHSFN-I	PH-LLM-32B	Qwen2.5-32B-Instruct	2.29639	0.0108268
966	AHSFN-I	PH-LLM-32B	PH-LLM-32B.1	0	0.5
967	AHSFN-I	PH-LLM-32B	Qwen2.5-72B-Instruct	-0.514645	0.6966
968	AHSFN-I	PH-LLM-32B	Llama-3.1-70B-Instruct	-2.03151	0.978899
969	AHSFN-I	PH-LLM-32B	Mistral-Large-Instruct-2407	-1.4891	0.931769
970	AHSFN-I	PH-LLM-32B	GPT-4o mini	-2.2146	0.986606
971	AHSFN-I	PH-LLM-32B	GPT-4o	0.742737	0.22882
972	AHSFN-J	PH-LLM-0.5B	Qwen2.5-0.5B-Instruct	1.62882	0.0516751
973	AHSFN-J	PH-LLM-0.5B	Qwen2.5-1.5B-Instruct	4.26351	1.00622e-05
974	AHSFN-J	PH-LLM-0.5B	Llama-3.2-1B-Instruct	-1.33413	0.90892
975	AHSFN-J	PH-LLM-0.5B	Qwen2.5-3B-Instruct	4.26351	1.00622e-05
976	AHSFN-J	PH-LLM-0.5B	Llama-3.2-3B-Instruct	-1.10177	0.864718
977	AHSFN-J	PH-LLM-0.5B	Qwen2.5-7B-Instruct	-0.727997	0.766692
978	AHSFN-J	PH-LLM-0.5B	bloomz-7b1-mt	-3.57801	0.999827
979	AHSFN-J	PH-LLM-0.5B	Llama-3.1-8B-Instruct	-3.33515	0.999574
980	AHSFN-J	PH-LLM-0.5B	Qwen2.5-14B-Instruct	-2.18924	0.98571
981	AHSFN-J	PH-LLM-0.5B	Mistral-Nemo-Instruct-2407	-0.262725	0.603619
982	AHSFN-J	PH-LLM-0.5B	Mistral-Small-Instruct-2409	-2.59092	0.995214
983	AHSFN-J	PH-LLM-0.5B	Qwen2.5-32B-Instruct	-3.34487	0.999588
984	AHSFN-J	PH-LLM-0.5B	PH-LLM-32B.1	-5.72751	1
985	AHSFN-J	PH-LLM-0.5B	Qwen2.5-72B-Instruct	-4.46039	0.999996
986	AHSFN-J	PH-LLM-0.5B	Llama-3.1-70B-Instruct	-3.99083	0.999967
987	AHSFN-J	PH-LLM-0.5B	Mistral-Large-Instruct-2407	-3.10377	0.999045
988	AHSFN-J	PH-LLM-0.5B	GPT-4o mini	-2.68413	0.996364
989	AHSFN-J	PH-LLM-0.5B	GPT-4o	-2.21293	0.986549
990	AHSFN-J	PH-LLM-1.5B	Qwen2.5-0.5B-Instruct	-0.423931	0.664192
991	AHSFN-J	PH-LLM-1.5B	Qwen2.5-1.5B-Instruct	1.96	0.0249979
992	AHSFN-J	PH-LLM-1.5B	Llama-3.2-1B-Instruct	-3.89602	0.999951
993	AHSFN-J	PH-LLM-1.5B	Qwen2.5-3B-Instruct	1.96	0.0249979
994	AHSFN-J	PH-LLM-1.5B	Llama-3.2-3B-Instruct	-3.24256	0.999408
995	AHSFN-J	PH-LLM-1.5B	Qwen2.5-7B-Instruct	-3.48069	0.99975
996	AHSFN-J	PH-LLM-1.5B	bloomz-7b1-mt	-4.85598	0.999999
997	AHSFN-J	PH-LLM-1.5B	Llama-3.1-8B-Instruct	-5.74288	1
998	AHSFN-J	PH-LLM-1.5B	Qwen2.5-14B-Instruct	-3.38001	0.999638
999	AHSFN-J	PH-LLM-1.5B	Mistral-Nemo-Instruct-2407	-1.66172	0.951715
1000	AHSFN-J	PH-LLM-1.5B	Mistral-Small-Instruct-2409	-3.90501	0.999953
1001	AHSFN-J	PH-LLM-1.5B	Qwen2.5-32B-Instruct	-4.42425	0.999995
1002	AHSFN-J	PH-LLM-1.5B	PH-LLM-32B.1	-7.41311	1
1003	AHSFN-J	PH-LLM-1.5B	Qwen2.5-72B-Instruct	-5.62923	1
1004	AHSFN-J	PH-LLM-1.5B	Llama-3.1-70B-Instruct	-5.40226	1
1005	AHSFN-J	PH-LLM-1.5B	Mistral-Large-Instruct-2407	-4.38627	0.999994
1006	AHSFN-J	PH-LLM-1.5B	GPT-4o mini	-4.68551	0.999999
1007	AHSFN-J	PH-LLM-1.5B	GPT-4o	-3.59752	0.999839
1008	AHSFN-J	PH-LLM-3B	Qwen2.5-0.5B-Instruct	3.78448	7.70136e-05
1009	AHSFN-J	PH-LLM-3B	Qwen2.5-1.5B-Instruct	7.1736	3.65263e-13
1010	AHSFN-J	PH-LLM-3B	Llama-3.2-1B-Instruct	0.923152	0.177964
1011	AHSFN-J	PH-LLM-3B	Qwen2.5-3B-Instruct	7.1736	3.65263e-13
1012	AHSFN-J	PH-LLM-3B	Llama-3.2-3B-Instruct	0.895833	0.185171
1013	AHSFN-J	PH-LLM-3B	Qwen2.5-7B-Instruct	1.69273	0.0452532
1014	AHSFN-J	PH-LLM-3B	bloomz-7b1-mt	-2.34527	0.990493
1015	AHSFN-J	PH-LLM-3B	Llama-3.1-8B-Instruct	-1.29897	0.903023
1016	AHSFN-J	PH-LLM-3B	Qwen2.5-14B-Instruct	-0.9941	0.839913
1017	AHSFN-J	PH-LLM-3B	Mistral-Nemo-Instruct-2407	1.18366	0.118274
1018	AHSFN-J	PH-LLM-3B	Mistral-Small-Instruct-2409	-1.30104	0.903377
1019	AHSFN-J	PH-LLM-3B	Qwen2.5-32B-Instruct	-2.27426	0.988525
1020	AHSFN-J	PH-LLM-3B	PH-LLM-32B.1	-4.25083	0.999989
1021	AHSFN-J	PH-LLM-3B	Qwen2.5-72B-Instruct	-3.33753	0.999577
1022	AHSFN-J	PH-LLM-3B	Llama-3.1-70B-Instruct	-2.66284	0.996126
1023	AHSFN-J	PH-LLM-3B	Mistral-Large-Instruct-2407	-1.85475	0.968184
1024	AHSFN-J	PH-LLM-3B	GPT-4o mini	-0.87406	0.808957
1025	AHSFN-J	PH-LLM-3B	GPT-4o	-0.852184	0.802944
1026	AHSFN-J	PH-LLM-7B	Qwen2.5-0.5B-Instruct	4.93619	3.98316e-07
1027	AHSFN-J	PH-LLM-7B	Qwen2.5-1.5B-Instruct	6.50964	3.76662e-11
1028	AHSFN-J	PH-LLM-7B	Llama-3.2-1B-Instruct	3.10768	0.000942819
1029	AHSFN-J	PH-LLM-7B	Qwen2.5-3B-Instruct	6.50964	3.76662e-11
1030	AHSFN-J	PH-LLM-7B	Llama-3.2-3B-Instruct	3.00296	0.00133683
1031	AHSFN-J	PH-LLM-7B	Qwen2.5-7B-Instruct	3.62206	0.000146131
1032	AHSFN-J	PH-LLM-7B	bloomz-7b1-mt	-0.157071	0.562405
1033	AHSFN-J	PH-LLM-7B	Llama-3.1-8B-Instruct	1.518	0.0645073
1034	AHSFN-J	PH-LLM-7B	Qwen2.5-14B-Instruct	0.932204	0.175616
1035	AHSFN-J	PH-LLM-7B	Mistral-Nemo-Instruct-2407	2.94719	0.00160338
1036	AHSFN-J	PH-LLM-7B	Mistral-Small-Instruct-2409	0.791677	0.214275
1037	AHSFN-J	PH-LLM-7B	Qwen2.5-32B-Instruct	-0.343367	0.634339
1038	AHSFN-J	PH-LLM-7B	PH-LLM-32B.1	-1.33816	0.909578
1039	AHSFN-J	PH-LLM-7B	Qwen2.5-72B-Instruct	-1.17991	0.880982
1040	AHSFN-J	PH-LLM-7B	Llama-3.1-70B-Instruct	-0.28175	0.610932
1041	AHSFN-J	PH-LLM-7B	Mistral-Large-Instruct-2407	0.2777	0.390622
1042	AHSFN-J	PH-LLM-7B	GPT-4o mini	1.64392	0.0500959
1043	AHSFN-J	PH-LLM-7B	GPT-4o	1.24175	0.107164
1044	AHSFN-J	PH-LLM-14B	Qwen2.5-0.5B-Instruct	6.08127	5.96166e-10
1045	AHSFN-J	PH-LLM-14B	Qwen2.5-1.5B-Instruct	7.56523	1.93179e-14
1046	AHSFN-J	PH-LLM-14B	Llama-3.2-1B-Instruct	4.40907	5.19066e-06
1047	AHSFN-J	PH-LLM-14B	Qwen2.5-3B-Instruct	7.56523	1.93179e-14
1048	AHSFN-J	PH-LLM-14B	Llama-3.2-3B-Instruct	4.26757	9.88078e-06
1049	AHSFN-J	PH-LLM-14B	Qwen2.5-7B-Instruct	4.90363	4.70397e-07
1050	AHSFN-J	PH-LLM-14B	bloomz-7b1-mt	1.0068	0.157015
1051	AHSFN-J	PH-LLM-14B	Llama-3.1-8B-Instruct	2.89632	0.00188781
1052	AHSFN-J	PH-LLM-14B	Qwen2.5-14B-Instruct	2.03027	0.0211645
1053	AHSFN-J	PH-LLM-14B	Mistral-Nemo-Instruct-2407	4.06717	2.37939e-05
1054	AHSFN-J	PH-LLM-14B	Mistral-Small-Instruct-2409	1.94673	0.0257838
1055	AHSFN-J	PH-LLM-14B	Qwen2.5-32B-Instruct	0.724153	0.234486
1056	AHSFN-J	PH-LLM-14B	PH-LLM-32B.1	0.0138255	0.494485
1057	AHSFN-J	PH-LLM-14B	Qwen2.5-72B-Instruct	-0.0469933	0.518741
1058	AHSFN-J	PH-LLM-14B	Llama-3.1-70B-Instruct	0.941344	0.173264
1059	AHSFN-J	PH-LLM-14B	Mistral-Large-Instruct-2407	1.43283	0.0759525
1060	AHSFN-J	PH-LLM-14B	GPT-4o mini	2.95574	0.00155961
1061	AHSFN-J	PH-LLM-14B	GPT-4o	2.41105	0.0079534
1062	AHSFN-J	PH-LLM-32B	Qwen2.5-0.5B-Instruct	6.79265	5.50449e-12
1063	AHSFN-J	PH-LLM-32B	Qwen2.5-1.5B-Instruct	8.68301	0
1064	AHSFN-J	PH-LLM-32B	Llama-3.2-1B-Instruct	4.93048	4.1013e-07
1065	AHSFN-J	PH-LLM-32B	Qwen2.5-3B-Instruct	8.68301	0
1066	AHSFN-J	PH-LLM-32B	Llama-3.2-3B-Instruct	4.721	1.17342e-06
1067	AHSFN-J	PH-LLM-32B	Qwen2.5-7B-Instruct	5.52049	1.69028e-08
1068	AHSFN-J	PH-LLM-32B	bloomz-7b1-mt	1.05633	0.145408
1069	AHSFN-J	PH-LLM-32B	Llama-3.1-8B-Instruct	3.19974	0.000687753
1070	AHSFN-J	PH-LLM-32B	Qwen2.5-14B-Instruct	2.13947	0.016199
1071	AHSFN-J	PH-LLM-32B	Mistral-Nemo-Instruct-2407	4.3707	6.19231e-06
1072	AHSFN-J	PH-LLM-32B	Mistral-Small-Instruct-2409	2.06282	0.0195651
1073	AHSFN-J	PH-LLM-32B	Qwen2.5-32B-Instruct	0.749137	0.226887
1074	AHSFN-J	PH-LLM-32B	PH-LLM-32B.1	0	0.5
1075	AHSFN-J	PH-LLM-32B	Qwen2.5-72B-Instruct	-0.0619398	0.524695
1076	AHSFN-J	PH-LLM-32B	Llama-3.1-70B-Instruct	0.992129	0.160567
1077	AHSFN-J	PH-LLM-32B	Mistral-Large-Instruct-2407	1.51065	0.0654382
1078	AHSFN-J	PH-LLM-32B	GPT-4o mini	3.23277	0.000612977
1079	AHSFN-J	PH-LLM-32B	GPT-4o	2.56964	0.00509016
1080	CAVES-A	PH-LLM-0.5B	Qwen2.5-0.5B-Instruct	1.06668	0.143059
1081	CAVES-A	PH-LLM-0.5B	Qwen2.5-1.5B-Instruct	-1.61874	0.947248
1082	CAVES-A	PH-LLM-0.5B	Llama-3.2-1B-Instruct	0.0166407	0.493362
1083	CAVES-A	PH-LLM-0.5B	Qwen2.5-3B-Instruct	-4.48075	0.999996
1084	CAVES-A	PH-LLM-0.5B	Llama-3.2-3B-Instruct	0.462177	0.321977
1085	CAVES-A	PH-LLM-0.5B	Qwen2.5-7B-Instruct	-6.44792	1
1086	CAVES-A	PH-LLM-0.5B	bloomz-7b1-mt	-0.389573	0.651574
1087	CAVES-A	PH-LLM-0.5B	Llama-3.1-8B-Instruct	-2.63123	0.995746
1088	CAVES-A	PH-LLM-0.5B	Qwen2.5-14B-Instruct	-2.8843	0.998039
1089	CAVES-A	PH-LLM-0.5B	Mistral-Nemo-Instruct-2407	-2.10937	0.982544
1090	CAVES-A	PH-LLM-0.5B	Mistral-Small-Instruct-2409	4.60963	2.01693e-06
1091	CAVES-A	PH-LLM-0.5B	Qwen2.5-32B-Instruct	-5.24991	1
1092	CAVES-A	PH-LLM-0.5B	PH-LLM-32B.1	-7.35296	1
1093	CAVES-A	PH-LLM-0.5B	Qwen2.5-72B-Instruct	-3.74484	0.99991
1094	CAVES-A	PH-LLM-0.5B	Llama-3.1-70B-Instruct	-4.87075	0.999999
1095	CAVES-A	PH-LLM-0.5B	Mistral-Large-Instruct-2407	-5.47226	1
1096	CAVES-A	PH-LLM-0.5B	GPT-4o mini	-4.5778	0.999998
1097	CAVES-A	PH-LLM-0.5B	GPT-4o	-4.16681	0.999985
1098	CAVES-A	PH-LLM-1.5B	Qwen2.5-0.5B-Instruct	6.21337	2.59304e-10
1099	CAVES-A	PH-LLM-1.5B	Qwen2.5-1.5B-Instruct	1.39683	0.0812321
1100	CAVES-A	PH-LLM-1.5B	Llama-3.2-1B-Instruct	4.88318	5.21934e-07
1101	CAVES-A	PH-LLM-1.5B	Qwen2.5-3B-Instruct	-1.88377	0.970202
1102	CAVES-A	PH-LLM-1.5B	Llama-3.2-3B-Instruct	4.17709	1.47634e-05
1103	CAVES-A	PH-LLM-1.5B	Qwen2.5-7B-Instruct	-4.55977	0.999997
1104	CAVES-A	PH-LLM-1.5B	bloomz-7b1-mt	4.09366	2.12312e-05
1105	CAVES-A	PH-LLM-1.5B	Llama-3.1-8B-Instruct	0.624397	0.266184
1106	CAVES-A	PH-LLM-1.5B	Qwen2.5-14B-Instruct	-0.771611	0.779828
1107	CAVES-A	PH-LLM-1.5B	Mistral-Nemo-Instruct-2407	0.186221	0.426136
1108	CAVES-A	PH-LLM-1.5B	Mistral-Small-Instruct-2409	13.0951	0
1109	CAVES-A	PH-LLM-1.5B	Qwen2.5-32B-Instruct	-2.83855	0.997734
1110	CAVES-A	PH-LLM-1.5B	PH-LLM-32B.1	-5.60865	1
1111	CAVES-A	PH-LLM-1.5B	Qwen2.5-72B-Instruct	-0.805819	0.789826
1112	CAVES-A	PH-LLM-1.5B	Llama-3.1-70B-Instruct	-2.35618	0.990768
1113	CAVES-A	PH-LLM-1.5B	Mistral-Large-Instruct-2407	-3.1553	0.999198
1114	CAVES-A	PH-LLM-1.5B	GPT-4o mini	-2.04091	0.97937
1115	CAVES-A	PH-LLM-1.5B	GPT-4o	-1.47362	0.929708
1116	CAVES-A	PH-LLM-3B	Qwen2.5-0.5B-Instruct	6.30684	1.42397e-10
1117	CAVES-A	PH-LLM-3B	Qwen2.5-1.5B-Instruct	1.86938	0.0307849
1118	CAVES-A	PH-LLM-3B	Llama-3.2-1B-Instruct	5.10677	1.63858e-07
1119	CAVES-A	PH-LLM-3B	Qwen2.5-3B-Instruct	-1.13933	0.872718
1120	CAVES-A	PH-LLM-3B	Llama-3.2-3B-Instruct	4.49522	3.47491e-06
1121	CAVES-A	PH-LLM-3B	Qwen2.5-7B-Instruct	-3.8458	0.99994
1122	CAVES-A	PH-LLM-3B	bloomz-7b1-mt	4.40925	5.18646e-06
1123	CAVES-A	PH-LLM-3B	Llama-3.1-8B-Instruct	1.22229	0.110799
1124	CAVES-A	PH-LLM-3B	Qwen2.5-14B-Instruct	-0.333425	0.630593
1125	CAVES-A	PH-LLM-3B	Mistral-Nemo-Instruct-2407	0.611459	0.270448
1126	CAVES-A	PH-LLM-3B	Mistral-Small-Instruct-2409	12.0262	0
1127	CAVES-A	PH-LLM-3B	Qwen2.5-32B-Instruct	-2.01429	0.978011
1128	CAVES-A	PH-LLM-3B	PH-LLM-32B.1	-4.82113	0.999999
1129	CAVES-A	PH-LLM-3B	Qwen2.5-72B-Instruct	-0.0904273	0.536026
1130	CAVES-A	PH-LLM-3B	Llama-3.1-70B-Instruct	-1.56667	0.941404
1131	CAVES-A	PH-LLM-3B	Mistral-Large-Instruct-2407	-2.33469	0.99022
1132	CAVES-A	PH-LLM-3B	GPT-4o mini	-1.30206	0.903552
1133	CAVES-A	PH-LLM-3B	GPT-4o	-0.75285	0.77423
1134	CAVES-A	PH-LLM-7B	Qwen2.5-0.5B-Instruct	7.39031	7.32747e-14
1135	CAVES-A	PH-LLM-7B	Qwen2.5-1.5B-Instruct	2.85472	0.00215376
1136	CAVES-A	PH-LLM-7B	Llama-3.2-1B-Instruct	6.25967	1.92891e-10
1137	CAVES-A	PH-LLM-7B	Qwen2.5-3B-Instruct	0.032989	0.486842
1138	CAVES-A	PH-LLM-7B	Llama-3.2-3B-Instruct	5.46372	2.33131e-08
1139	CAVES-A	PH-LLM-7B	Qwen2.5-7B-Instruct	-2.82535	0.997639
1140	CAVES-A	PH-LLM-7B	bloomz-7b1-mt	5.55875	1.35857e-08
1141	CAVES-A	PH-LLM-7B	Llama-3.1-8B-Instruct	2.38039	0.00864721
1142	CAVES-A	PH-LLM-7B	Qwen2.5-14B-Instruct	0.453429	0.32512
1143	CAVES-A	PH-LLM-7B	Mistral-Nemo-Instruct-2407	1.41676	0.0782759
1144	CAVES-A	PH-LLM-7B	Mistral-Small-Instruct-2409	12.8995	0
1145	CAVES-A	PH-LLM-7B	Qwen2.5-32B-Instruct	-0.800978	0.788428
1146	CAVES-A	PH-LLM-7B	PH-LLM-32B.1	-3.75481	0.999913
1147	CAVES-A	PH-LLM-7B	Qwen2.5-72B-Instruct	1.1184	0.131699
1148	CAVES-A	PH-LLM-7B	Llama-3.1-70B-Instruct	-0.367115	0.643233
1149	CAVES-A	PH-LLM-7B	Mistral-Large-Instruct-2407	-1.14127	0.873122
1150	CAVES-A	PH-LLM-7B	GPT-4o mini	-0.145885	0.557994
1151	CAVES-A	PH-LLM-7B	GPT-4o	0.414763	0.339158
1152	CAVES-A	PH-LLM-14B	Qwen2.5-0.5B-Instruct	7.18326	3.40394e-13
1153	CAVES-A	PH-LLM-14B	Qwen2.5-1.5B-Instruct	3.74888	8.8812e-05
1154	CAVES-A	PH-LLM-14B	Llama-3.2-1B-Instruct	6.31135	1.38304e-10
1155	CAVES-A	PH-LLM-14B	Qwen2.5-3B-Instruct	1.49823	0.0670365
1156	CAVES-A	PH-LLM-14B	Llama-3.2-3B-Instruct	5.88688	1.96773e-09
1157	CAVES-A	PH-LLM-14B	Qwen2.5-7B-Instruct	-1.11743	0.868095
1158	CAVES-A	PH-LLM-14B	bloomz-7b1-mt	5.82171	2.91244e-09
1159	CAVES-A	PH-LLM-14B	Llama-3.1-8B-Instruct	3.39841	0.00033889
1160	CAVES-A	PH-LLM-14B	Qwen2.5-14B-Instruct	1.52571	0.0635412
1161	CAVES-A	PH-LLM-14B	Mistral-Nemo-Instruct-2407	2.41004	0.00797544
1162	CAVES-A	PH-LLM-14B	Mistral-Small-Instruct-2409	10.788	0
1163	CAVES-A	PH-LLM-14B	Qwen2.5-32B-Instruct	0.841559	0.200017
1164	CAVES-A	PH-LLM-14B	PH-LLM-32B.1	-1.86914	0.969198
1165	CAVES-A	PH-LLM-14B	Qwen2.5-72B-Instruct	2.40662	0.00805051
1166	CAVES-A	PH-LLM-14B	Llama-3.1-70B-Instruct	1.18887	0.117246
1167	CAVES-A	PH-LLM-14B	Mistral-Large-Instruct-2407	0.539523	0.294763
1168	CAVES-A	PH-LLM-14B	GPT-4o mini	1.33715	0.0905876
1169	CAVES-A	PH-LLM-14B	GPT-4o	1.80994	0.0351522
1170	CAVES-A	PH-LLM-32B	Qwen2.5-0.5B-Instruct	10.3651	0
1171	CAVES-A	PH-LLM-32B	Qwen2.5-1.5B-Instruct	6.0618	6.73027e-10
1172	CAVES-A	PH-LLM-32B	Llama-3.2-1B-Instruct	9.46338	0
1173	CAVES-A	PH-LLM-32B	Qwen2.5-3B-Instruct	3.84888	5.93285e-05
1174	CAVES-A	PH-LLM-32B	Llama-3.2-3B-Instruct	8.45859	0
1175	CAVES-A	PH-LLM-32B	Qwen2.5-7B-Instruct	0.760302	0.223537
1176	CAVES-A	PH-LLM-32B	bloomz-7b1-mt	8.84426	0
1177	CAVES-A	PH-LLM-32B	Llama-3.1-8B-Instruct	5.98976	1.05073e-09
1178	CAVES-A	PH-LLM-32B	Qwen2.5-14B-Instruct	3.24559	0.000586033
1179	CAVES-A	PH-LLM-32B	Mistral-Nemo-Instruct-2407	4.23023	1.16725e-05
1180	CAVES-A	PH-LLM-32B	Mistral-Small-Instruct-2409	14.7441	0
1181	CAVES-A	PH-LLM-32B	Qwen2.5-32B-Instruct	3.1658	0.000773279
1182	CAVES-A	PH-LLM-32B	PH-LLM-32B.1	0	0.5
1183	CAVES-A	PH-LLM-32B	Qwen2.5-72B-Instruct	4.93309	4.04689e-07
1184	CAVES-A	PH-LLM-32B	Llama-3.1-70B-Instruct	3.53825	0.000201394
1185	CAVES-A	PH-LLM-32B	Mistral-Large-Instruct-2407	2.80199	0.00253946
1186	CAVES-A	PH-LLM-32B	GPT-4o mini	3.64502	0.000133683
1187	CAVES-A	PH-LLM-32B	GPT-4o	4.19353	1.37325e-05
1188	CAVES-B	PH-LLM-0.5B	Qwen2.5-0.5B-Instruct	0.670355	0.251316
1189	CAVES-B	PH-LLM-0.5B	Qwen2.5-1.5B-Instruct	0.159672	0.43657
1190	CAVES-B	PH-LLM-0.5B	Llama-3.2-1B-Instruct	1.22708	0.109897
1191	CAVES-B	PH-LLM-0.5B	Qwen2.5-3B-Instruct	-1.54058	0.93829
1192	CAVES-B	PH-LLM-0.5B	Llama-3.2-3B-Instruct	-1.62747	0.948181
1193	CAVES-B	PH-LLM-0.5B	Qwen2.5-7B-Instruct	-4.1183	0.999981
1194	CAVES-B	PH-LLM-0.5B	bloomz-7b1-mt	1.83131	0.0335275
1195	CAVES-B	PH-LLM-0.5B	Llama-3.1-8B-Instruct	-1.7825	0.962666
1196	CAVES-B	PH-LLM-0.5B	Qwen2.5-14B-Instruct	-5.00435	1
1197	CAVES-B	PH-LLM-0.5B	Mistral-Nemo-Instruct-2407	-2.04294	0.979471
1198	CAVES-B	PH-LLM-0.5B	Mistral-Small-Instruct-2409	-6.05012	1
1199	CAVES-B	PH-LLM-0.5B	Qwen2.5-32B-Instruct	-5.78875	1
1200	CAVES-B	PH-LLM-0.5B	PH-LLM-32B.1	-6.79654	1
1201	CAVES-B	PH-LLM-0.5B	Qwen2.5-72B-Instruct	-2.15006	0.984225
1202	CAVES-B	PH-LLM-0.5B	Llama-3.1-70B-Instruct	-5.63864	1
1203	CAVES-B	PH-LLM-0.5B	Mistral-Large-Instruct-2407	-5.65798	1
1204	CAVES-B	PH-LLM-0.5B	GPT-4o mini	-4.8609	0.999999
1205	CAVES-B	PH-LLM-0.5B	GPT-4o	-6.02824	1
1206	CAVES-B	PH-LLM-1.5B	Qwen2.5-0.5B-Instruct	3.15944	0.000790358
1207	CAVES-B	PH-LLM-1.5B	Qwen2.5-1.5B-Instruct	2.97459	0.00146691
1208	CAVES-B	PH-LLM-1.5B	Llama-3.2-1B-Instruct	4.55559	2.61191e-06
1209	CAVES-B	PH-LLM-1.5B	Qwen2.5-3B-Instruct	0.5877	0.278367
1210	CAVES-B	PH-LLM-1.5B	Llama-3.2-3B-Instruct	0.401676	0.343961
1211	CAVES-B	PH-LLM-1.5B	Qwen2.5-7B-Instruct	-2.77781	0.997264
1212	CAVES-B	PH-LLM-1.5B	bloomz-7b1-mt	5.04239	2.29879e-07
1213	CAVES-B	PH-LLM-1.5B	Llama-3.1-8B-Instruct	0.222552	0.411942
1214	CAVES-B	PH-LLM-1.5B	Qwen2.5-14B-Instruct	-3.85895	0.999943
1215	CAVES-B	PH-LLM-1.5B	Mistral-Nemo-Instruct-2407	-0.0419786	0.516742
1216	CAVES-B	PH-LLM-1.5B	Mistral-Small-Instruct-2409	-5.11256	1
1217	CAVES-B	PH-LLM-1.5B	Qwen2.5-32B-Instruct	-4.78408	0.999999
1218	CAVES-B	PH-LLM-1.5B	PH-LLM-32B.1	-5.92342	1
1219	CAVES-B	PH-LLM-1.5B	Qwen2.5-72B-Instruct	-0.187522	0.574374
1220	CAVES-B	PH-LLM-1.5B	Llama-3.1-70B-Instruct	-4.56178	0.999997
1221	CAVES-B	PH-LLM-1.5B	Mistral-Large-Instruct-2407	-4.59518	0.999998
1222	CAVES-B	PH-LLM-1.5B	GPT-4o mini	-3.63877	0.999863
1223	CAVES-B	PH-LLM-1.5B	GPT-4o	-5.04254	1
1224	CAVES-B	PH-LLM-3B	Qwen2.5-0.5B-Instruct	2.84677	0.00220824
1225	CAVES-B	PH-LLM-3B	Qwen2.5-1.5B-Instruct	2.59524	0.00472621
1226	CAVES-B	PH-LLM-3B	Llama-3.2-1B-Instruct	4.05346	2.52332e-05
1227	CAVES-B	PH-LLM-3B	Qwen2.5-3B-Instruct	0.360601	0.359199
1228	CAVES-B	PH-LLM-3B	Llama-3.2-3B-Instruct	0.192416	0.423708
1229	CAVES-B	PH-LLM-3B	Qwen2.5-7B-Instruct	-2.85753	0.997865
1230	CAVES-B	PH-LLM-3B	bloomz-7b1-mt	4.57046	2.43332e-06
1231	CAVES-B	PH-LLM-3B	Llama-3.1-8B-Instruct	0.0193718	0.492272
1232	CAVES-B	PH-LLM-3B	Qwen2.5-14B-Instruct	-3.9099	0.999954
1233	CAVES-B	PH-LLM-3B	Mistral-Nemo-Instruct-2407	-0.240401	0.59499
1234	CAVES-B	PH-LLM-3B	Mistral-Small-Instruct-2409	-5.14569	1
1235	CAVES-B	PH-LLM-3B	Qwen2.5-32B-Instruct	-4.81666	0.999999
1236	CAVES-B	PH-LLM-3B	PH-LLM-32B.1	-5.91895	1
1237	CAVES-B	PH-LLM-3B	Qwen2.5-72B-Instruct	-0.378095	0.64732
1238	CAVES-B	PH-LLM-3B	Llama-3.1-70B-Instruct	-4.5819	0.999998
1239	CAVES-B	PH-LLM-3B	Mistral-Large-Instruct-2407	-4.62014	0.999998
1240	CAVES-B	PH-LLM-3B	GPT-4o mini	-3.68954	0.999888
1241	CAVES-B	PH-LLM-3B	GPT-4o	-5.06394	1
1242	CAVES-B	PH-LLM-7B	Qwen2.5-0.5B-Instruct	6.37464	9.16944e-11
1243	CAVES-B	PH-LLM-7B	Qwen2.5-1.5B-Instruct	6.54015	3.07293e-11
1244	CAVES-B	PH-LLM-7B	Llama-3.2-1B-Instruct	7.89381	1.44329e-15
1245	CAVES-B	PH-LLM-7B	Qwen2.5-3B-Instruct	4.37221	6.14969e-06
1246	CAVES-B	PH-LLM-7B	Llama-3.2-3B-Instruct	4.10302	2.039e-05
1247	CAVES-B	PH-LLM-7B	Qwen2.5-7B-Instruct	0.923939	0.177759
1248	CAVES-B	PH-LLM-7B	bloomz-7b1-mt	8.17377	1.11022e-16
1249	CAVES-B	PH-LLM-7B	Llama-3.1-8B-Instruct	3.97113	3.57662e-05
1250	CAVES-B	PH-LLM-7B	Qwen2.5-14B-Instruct	-0.298034	0.617161
1251	CAVES-B	PH-LLM-7B	Mistral-Nemo-Instruct-2407	3.84755	5.96532e-05
1252	CAVES-B	PH-LLM-7B	Mistral-Small-Instruct-2409	-1.99578	0.977021
1253	CAVES-B	PH-LLM-7B	Qwen2.5-32B-Instruct	-1.36471	0.913828
1254	CAVES-B	PH-LLM-7B	PH-LLM-32B.1	-2.14301	0.983944
1255	CAVES-B	PH-LLM-7B	Qwen2.5-72B-Instruct	3.70614	0.00010522
1256	CAVES-B	PH-LLM-7B	Llama-3.1-70B-Instruct	-0.541772	0.706012
1257	CAVES-B	PH-LLM-7B	Mistral-Large-Instruct-2407	-0.74508	0.771888
1258	CAVES-B	PH-LLM-7B	GPT-4o mini	0.263146	0.396219
1259	CAVES-B	PH-LLM-7B	GPT-4o	-1.42437	0.92283
1260	CAVES-B	PH-LLM-14B	Qwen2.5-0.5B-Instruct	6.89508	2.69174e-12
1261	CAVES-B	PH-LLM-14B	Qwen2.5-1.5B-Instruct	7.07881	7.26974e-13
1262	CAVES-B	PH-LLM-14B	Llama-3.2-1B-Instruct	8.36975	0
1263	CAVES-B	PH-LLM-14B	Qwen2.5-3B-Instruct	4.99013	3.0169e-07
1264	CAVES-B	PH-LLM-14B	Llama-3.2-3B-Instruct	4.71965	1.18123e-06
1265	CAVES-B	PH-LLM-14B	Qwen2.5-7B-Instruct	1.59749	0.0550783
1266	CAVES-B	PH-LLM-14B	bloomz-7b1-mt	8.6333	0
1267	CAVES-B	PH-LLM-14B	Llama-3.1-8B-Instruct	4.59525	2.16111e-06
1268	CAVES-B	PH-LLM-14B	Qwen2.5-14B-Instruct	0.372224	0.354863
1269	CAVES-B	PH-LLM-14B	Mistral-Nemo-Instruct-2407	4.48777	3.59863e-06
1270	CAVES-B	PH-LLM-14B	Mistral-Small-Instruct-2409	-1.37775	0.91586
1271	CAVES-B	PH-LLM-14B	Qwen2.5-32B-Instruct	-0.704037	0.759295
1272	CAVES-B	PH-LLM-14B	PH-LLM-32B.1	-1.41997	0.922191
1273	CAVES-B	PH-LLM-14B	Qwen2.5-72B-Instruct	4.35012	6.80317e-06
1274	CAVES-B	PH-LLM-14B	Llama-3.1-70B-Instruct	0.194436	0.422917
1275	CAVES-B	PH-LLM-14B	Mistral-Large-Instruct-2407	-0.0288673	0.511515
1276	CAVES-B	PH-LLM-14B	GPT-4o mini	0.972179	0.165481
1277	CAVES-B	PH-LLM-14B	GPT-4o	-0.733164	0.768271
1278	CAVES-B	PH-LLM-32B	Qwen2.5-0.5B-Instruct	8.26798	1.11022e-16
1279	CAVES-B	PH-LLM-32B	Qwen2.5-1.5B-Instruct	8.56068	0
1280	CAVES-B	PH-LLM-32B	Llama-3.2-1B-Instruct	9.83377	0
1281	CAVES-B	PH-LLM-32B	Qwen2.5-3B-Instruct	6.48139	4.54418e-11
1282	CAVES-B	PH-LLM-32B	Llama-3.2-3B-Instruct	6.18524	3.10036e-10
1283	CAVES-B	PH-LLM-32B	Qwen2.5-7B-Instruct	3.02326	0.00125032
1284	CAVES-B	PH-LLM-32B	bloomz-7b1-mt	10.038	0
1285	CAVES-B	PH-LLM-32B	Llama-3.1-8B-Instruct	6.07086	6.36127e-10
1286	CAVES-B	PH-LLM-32B	Qwen2.5-14B-Instruct	1.74923	0.0401255
1287	CAVES-B	PH-LLM-32B	Mistral-Nemo-Instruct-2407	5.99649	1.00811e-09
1288	CAVES-B	PH-LLM-32B	Mistral-Small-Instruct-2409	-0.14114	0.55612
1289	CAVES-B	PH-LLM-32B	Qwen2.5-32B-Instruct	0.625101	0.265952
1290	CAVES-B	PH-LLM-32B	PH-LLM-32B.1	0	0.5
1291	CAVES-B	PH-LLM-32B	Qwen2.5-72B-Instruct	5.85772	2.34638e-09
1292	CAVES-B	PH-LLM-32B	Llama-3.1-70B-Instruct	1.68632	0.0458667
1293	CAVES-B	PH-LLM-32B	Mistral-Large-Instruct-2407	1.41962	0.0778585
1294	CAVES-B	PH-LLM-32B	GPT-4o mini	2.44226	0.00729777
1295	CAVES-B	PH-LLM-32B	GPT-4o	0.649795	0.257912
1296	CAVES-C	PH-LLM-0.5B	Qwen2.5-0.5B-Instruct	0.367488	0.356627
1297	CAVES-C	PH-LLM-0.5B	Qwen2.5-1.5B-Instruct	-2.16181	0.984684
1298	CAVES-C	PH-LLM-0.5B	Llama-3.2-1B-Instruct	-0.123065	0.548972
1299	CAVES-C	PH-LLM-0.5B	Qwen2.5-3B-Instruct	-4.98779	1
1300	CAVES-C	PH-LLM-0.5B	Llama-3.2-3B-Instruct	-2.85712	0.997862
1301	CAVES-C	PH-LLM-0.5B	Qwen2.5-7B-Instruct	-8.41465	1
1302	CAVES-C	PH-LLM-0.5B	bloomz-7b1-mt	0.599585	0.274392
1303	CAVES-C	PH-LLM-0.5B	Llama-3.1-8B-Instruct	-6.09445	1
1304	CAVES-C	PH-LLM-0.5B	Qwen2.5-14B-Instruct	-4.51226	0.999997
1305	CAVES-C	PH-LLM-0.5B	Mistral-Nemo-Instruct-2407	-6.16267	1
1306	CAVES-C	PH-LLM-0.5B	Mistral-Small-Instruct-2409	4.93739	3.95873e-07
1307	CAVES-C	PH-LLM-0.5B	Qwen2.5-32B-Instruct	-8.99495	1
1308	CAVES-C	PH-LLM-0.5B	PH-LLM-32B.1	-10.6287	1
1309	CAVES-C	PH-LLM-0.5B	Qwen2.5-72B-Instruct	-3.74284	0.999909
1310	CAVES-C	PH-LLM-0.5B	Llama-3.1-70B-Instruct	-7.49948	1
1311	CAVES-C	PH-LLM-0.5B	Mistral-Large-Instruct-2407	-9.19645	1
1312	CAVES-C	PH-LLM-0.5B	GPT-4o mini	-7.67195	1
1313	CAVES-C	PH-LLM-0.5B	GPT-4o	-7.76932	1
1314	CAVES-C	PH-LLM-1.5B	Qwen2.5-0.5B-Instruct	5.46174	2.35742e-08
1315	CAVES-C	PH-LLM-1.5B	Qwen2.5-1.5B-Instruct	2.09527	0.0180733
1316	CAVES-C	PH-LLM-1.5B	Llama-3.2-1B-Instruct	5.27293	6.71296e-08
1317	CAVES-C	PH-LLM-1.5B	Qwen2.5-3B-Instruct	-2.19449	0.9859
1318	CAVES-C	PH-LLM-1.5B	Llama-3.2-3B-Instruct	1.33996	0.0901291
1319	CAVES-C	PH-LLM-1.5B	Qwen2.5-7B-Instruct	-5.78667	1
1320	CAVES-C	PH-LLM-1.5B	bloomz-7b1-mt	5.51223	1.77154e-08
1321	CAVES-C	PH-LLM-1.5B	Llama-3.1-8B-Instruct	-2.94768	0.998399
1322	CAVES-C	PH-LLM-1.5B	Qwen2.5-14B-Instruct	-1.80017	0.964083
1323	CAVES-C	PH-LLM-1.5B	Mistral-Nemo-Instruct-2407	-3.57142	0.999822
1324	CAVES-C	PH-LLM-1.5B	Mistral-Small-Instruct-2409	10.2305	0
1325	CAVES-C	PH-LLM-1.5B	Qwen2.5-32B-Instruct	-6.56362	1
1326	CAVES-C	PH-LLM-1.5B	PH-LLM-32B.1	-8.35724	1
1327	CAVES-C	PH-LLM-1.5B	Qwen2.5-72B-Instruct	0.158134	0.437176
1328	CAVES-C	PH-LLM-1.5B	Llama-3.1-70B-Instruct	-4.60427	0.999998
1329	CAVES-C	PH-LLM-1.5B	Mistral-Large-Instruct-2407	-6.66838	1
1330	CAVES-C	PH-LLM-1.5B	GPT-4o mini	-4.79837	0.999999
1331	CAVES-C	PH-LLM-1.5B	GPT-4o	-5.01173	1
1332	CAVES-C	PH-LLM-3B	Qwen2.5-0.5B-Instruct	9.51556	0
1333	CAVES-C	PH-LLM-3B	Qwen2.5-1.5B-Instruct	6.43954	5.99172e-11
1334	CAVES-C	PH-LLM-3B	Llama-3.2-1B-Instruct	9.5497	0
1335	CAVES-C	PH-LLM-3B	Qwen2.5-3B-Instruct	1.46172	0.0719096
1336	CAVES-C	PH-LLM-3B	Llama-3.2-3B-Instruct	5.86544	2.23975e-09
1337	CAVES-C	PH-LLM-3B	Qwen2.5-7B-Instruct	-1.18787	0.882557
1338	CAVES-C	PH-LLM-3B	bloomz-7b1-mt	9.44805	0
1339	CAVES-C	PH-LLM-3B	Llama-3.1-8B-Instruct	1.61499	0.0531563
1340	CAVES-C	PH-LLM-3B	Qwen2.5-14B-Instruct	1.63727	0.0507865
1341	CAVES-C	PH-LLM-3B	Mistral-Nemo-Instruct-2407	0.0769631	0.469326
1342	CAVES-C	PH-LLM-3B	Mistral-Small-Instruct-2409	13.4315	0
1343	CAVES-C	PH-LLM-3B	Qwen2.5-32B-Instruct	-2.22596	0.986992
1344	CAVES-C	PH-LLM-3B	PH-LLM-32B.1	-3.4209	0.999688
1345	CAVES-C	PH-LLM-3B	Qwen2.5-72B-Instruct	4.7431	1.05234e-06
1346	CAVES-C	PH-LLM-3B	Llama-3.1-70B-Instruct	0.160764	0.43614
1347	CAVES-C	PH-LLM-3B	Mistral-Large-Instruct-2407	-1.86761	0.969092
1348	CAVES-C	PH-LLM-3B	GPT-4o mini	0.0161631	0.493552
1349	CAVES-C	PH-LLM-3B	GPT-4o	-0.431072	0.666792
1350	CAVES-C	PH-LLM-7B	Qwen2.5-0.5B-Instruct	8.20712	1.11022e-16
1351	CAVES-C	PH-LLM-7B	Qwen2.5-1.5B-Instruct	4.72809	1.13319e-06
1352	CAVES-C	PH-LLM-7B	Llama-3.2-1B-Instruct	8.24657	1.11022e-16
1353	CAVES-C	PH-LLM-7B	Qwen2.5-3B-Instruct	-0.282065	0.611053
1354	CAVES-C	PH-LLM-7B	Llama-3.2-3B-Instruct	4.04856	2.57674e-05
1355	CAVES-C	PH-LLM-7B	Qwen2.5-7B-Instruct	-3.4966	0.999764
1356	CAVES-C	PH-LLM-7B	bloomz-7b1-mt	8.13645	2.22045e-16
1357	CAVES-C	PH-LLM-7B	Llama-3.1-8B-Instruct	-0.532656	0.702864
1358	CAVES-C	PH-LLM-7B	Qwen2.5-14B-Instruct	0	0.5
1359	CAVES-C	PH-LLM-7B	Mistral-Nemo-Instruct-2407	-1.71078	0.956439
1360	CAVES-C	PH-LLM-7B	Mistral-Small-Instruct-2409	12.5951	0
1361	CAVES-C	PH-LLM-7B	Qwen2.5-32B-Instruct	-4.44309	0.999996
1362	CAVES-C	PH-LLM-7B	PH-LLM-32B.1	-6.00635	1
1363	CAVES-C	PH-LLM-7B	Qwen2.5-72B-Instruct	2.80547	0.00251219
1364	CAVES-C	PH-LLM-7B	Llama-3.1-70B-Instruct	-2.16271	0.984718
1365	CAVES-C	PH-LLM-7B	Mistral-Large-Instruct-2407	-4.31129	0.999992
1366	CAVES-C	PH-LLM-7B	GPT-4o mini	-2.33909	0.990335
1367	CAVES-C	PH-LLM-7B	GPT-4o	-2.69528	0.996484
1368	CAVES-C	PH-LLM-14B	Qwen2.5-0.5B-Instruct	13.0463	0
1369	CAVES-C	PH-LLM-14B	Qwen2.5-1.5B-Instruct	9.98642	0
1370	CAVES-C	PH-LLM-14B	Llama-3.2-1B-Instruct	13.2499	0
1371	CAVES-C	PH-LLM-14B	Qwen2.5-3B-Instruct	4.37923	5.95497e-06
1372	CAVES-C	PH-LLM-14B	Llama-3.2-3B-Instruct	9.49869	0
1373	CAVES-C	PH-LLM-14B	Qwen2.5-7B-Instruct	2.23905	0.0125763
1374	CAVES-C	PH-LLM-14B	bloomz-7b1-mt	12.8837	0
1375	CAVES-C	PH-LLM-14B	Llama-3.1-8B-Instruct	5.10266	1.67461e-07
1376	CAVES-C	PH-LLM-14B	Qwen2.5-14B-Instruct	4.41081	5.1493e-06
1377	CAVES-C	PH-LLM-14B	Mistral-Nemo-Instruct-2407	2.95591	0.00155873
1378	CAVES-C	PH-LLM-14B	Mistral-Small-Instruct-2409	16.5206	0
1379	CAVES-C	PH-LLM-14B	Qwen2.5-32B-Instruct	1.02538	0.152591
1380	CAVES-C	PH-LLM-14B	PH-LLM-32B.1	0.134609	0.44646
1381	CAVES-C	PH-LLM-14B	Qwen2.5-72B-Instruct	8.36072	0
1382	CAVES-C	PH-LLM-14B	Llama-3.1-70B-Instruct	3.71837	0.000100255
1383	CAVES-C	PH-LLM-14B	Mistral-Large-Instruct-2407	1.65358	0.0491068
1384	CAVES-C	PH-LLM-14B	GPT-4o mini	3.59685	0.000161049
1385	CAVES-C	PH-LLM-14B	GPT-4o	3.00596	0.00132373
1386	CAVES-C	PH-LLM-32B	Qwen2.5-0.5B-Instruct	14.04	0
1387	CAVES-C	PH-LLM-32B	Qwen2.5-1.5B-Instruct	10.6434	0
1388	CAVES-C	PH-LLM-32B	Llama-3.2-1B-Instruct	14.4075	0
1389	CAVES-C	PH-LLM-32B	Qwen2.5-3B-Instruct	4.46306	4.03983e-06
1390	CAVES-C	PH-LLM-32B	Llama-3.2-3B-Instruct	10.1457	0
1391	CAVES-C	PH-LLM-32B	Qwen2.5-7B-Instruct	2.23909	0.012575
1392	CAVES-C	PH-LLM-32B	bloomz-7b1-mt	13.7886	0
1393	CAVES-C	PH-LLM-32B	Llama-3.1-8B-Instruct	5.30934	5.50103e-08
1394	CAVES-C	PH-LLM-32B	Qwen2.5-14B-Instruct	4.4817	3.70252e-06
1395	CAVES-C	PH-LLM-32B	Mistral-Nemo-Instruct-2407	2.96924	0.00149271
1396	CAVES-C	PH-LLM-32B	Mistral-Small-Instruct-2409	17.5459	0
1397	CAVES-C	PH-LLM-32B	Qwen2.5-32B-Instruct	0.950297	0.170981
1398	CAVES-C	PH-LLM-32B	PH-LLM-32B.1	0	0.5
1399	CAVES-C	PH-LLM-32B	Qwen2.5-72B-Instruct	8.88448	0
1400	CAVES-C	PH-LLM-32B	Llama-3.1-70B-Instruct	3.83076	6.3873e-05
1401	CAVES-C	PH-LLM-32B	Mistral-Large-Instruct-2407	1.61823	0.052807
1402	CAVES-C	PH-LLM-32B	GPT-4o mini	3.70265	0.000106681
1403	CAVES-C	PH-LLM-32B	GPT-4o	3.05691	0.00111814
1404	CAVES-D	PH-LLM-0.5B	Qwen2.5-0.5B-Instruct	1.61536	0.0531164
1405	CAVES-D	PH-LLM-0.5B	Qwen2.5-1.5B-Instruct	-0.104136	0.541469
1406	CAVES-D	PH-LLM-0.5B	Llama-3.2-1B-Instruct	0.997139	0.159348
1407	CAVES-D	PH-LLM-0.5B	Qwen2.5-3B-Instruct	-2.67545	0.996269
1408	CAVES-D	PH-LLM-0.5B	Llama-3.2-3B-Instruct	0	0.5
1409	CAVES-D	PH-LLM-0.5B	Qwen2.5-7B-Instruct	-4.34629	0.999993
1410	CAVES-D	PH-LLM-0.5B	bloomz-7b1-mt	1.54904	0.0606857
1411	CAVES-D	PH-LLM-0.5B	Llama-3.1-8B-Instruct	-2.13312	0.983542
1412	CAVES-D	PH-LLM-0.5B	Qwen2.5-14B-Instruct	-4.09979	0.999979
1413	CAVES-D	PH-LLM-0.5B	Mistral-Nemo-Instruct-2407	-1.02394	0.847069
1414	CAVES-D	PH-LLM-0.5B	Mistral-Small-Instruct-2409	-1.78658	0.962997
1415	CAVES-D	PH-LLM-0.5B	Qwen2.5-32B-Instruct	-4.62147	0.999998
1416	CAVES-D	PH-LLM-0.5B	PH-LLM-32B.1	-5.64226	1
1417	CAVES-D	PH-LLM-0.5B	Qwen2.5-72B-Instruct	-1.5869	0.943733
1418	CAVES-D	PH-LLM-0.5B	Llama-3.1-70B-Instruct	-3.96715	0.999964
1419	CAVES-D	PH-LLM-0.5B	Mistral-Large-Instruct-2407	-4.08588	0.999978
1420	CAVES-D	PH-LLM-0.5B	GPT-4o mini	-1.63238	0.9487
1421	CAVES-D	PH-LLM-0.5B	GPT-4o	-5.83031	1
1422	CAVES-D	PH-LLM-1.5B	Qwen2.5-0.5B-Instruct	2.7031	0.00343484
1423	CAVES-D	PH-LLM-1.5B	Qwen2.5-1.5B-Instruct	0.849728	0.197738
1424	CAVES-D	PH-LLM-1.5B	Llama-3.2-1B-Instruct	2.12261	0.0168933
1425	CAVES-D	PH-LLM-1.5B	Qwen2.5-3B-Instruct	-1.97785	0.976027
1426	CAVES-D	PH-LLM-1.5B	Llama-3.2-3B-Instruct	0.995878	0.159655
1427	CAVES-D	PH-LLM-1.5B	Qwen2.5-7B-Instruct	-3.7442	0.99991
1428	CAVES-D	PH-LLM-1.5B	bloomz-7b1-mt	2.60087	0.00464939
1429	CAVES-D	PH-LLM-1.5B	Llama-3.1-8B-Instruct	-1.39164	0.917984
1430	CAVES-D	PH-LLM-1.5B	Qwen2.5-14B-Instruct	-3.50252	0.99977
1431	CAVES-D	PH-LLM-1.5B	Mistral-Nemo-Instruct-2407	-0.110675	0.544063
1432	CAVES-D	PH-LLM-1.5B	Mistral-Small-Instruct-2409	-1.38397	0.916816
1433	CAVES-D	PH-LLM-1.5B	Qwen2.5-32B-Instruct	-4.01192	0.99997
1434	CAVES-D	PH-LLM-1.5B	PH-LLM-32B.1	-5.11777	1
1435	CAVES-D	PH-LLM-1.5B	Qwen2.5-72B-Instruct	-0.726296	0.766171
1436	CAVES-D	PH-LLM-1.5B	Llama-3.1-70B-Instruct	-3.32616	0.99956
1437	CAVES-D	PH-LLM-1.5B	Mistral-Large-Instruct-2407	-3.46686	0.999737
1438	CAVES-D	PH-LLM-1.5B	GPT-4o mini	-0.803027	0.78902
1439	CAVES-D	PH-LLM-1.5B	GPT-4o	-5.323	1
1440	CAVES-D	PH-LLM-3B	Qwen2.5-0.5B-Instruct	5.45234	2.48557e-08
1441	CAVES-D	PH-LLM-3B	Qwen2.5-1.5B-Instruct	3.83334	6.32076e-05
1442	CAVES-D	PH-LLM-3B	Llama-3.2-1B-Instruct	5.0747	1.94049e-07
1443	CAVES-D	PH-LLM-3B	Qwen2.5-3B-Instruct	0.964023	0.167517
1444	CAVES-D	PH-LLM-3B	Llama-3.2-3B-Instruct	4.02999	2.78896e-05
1445	CAVES-D	PH-LLM-3B	Qwen2.5-7B-Instruct	-0.796711	0.787191
1446	CAVES-D	PH-LLM-3B	bloomz-7b1-mt	5.32338	5.09289e-08
1447	CAVES-D	PH-LLM-3B	Llama-3.1-8B-Instruct	1.57053	0.0581465
1448	CAVES-D	PH-LLM-3B	Qwen2.5-14B-Instruct	-0.649923	0.742129
1449	CAVES-D	PH-LLM-3B	Mistral-Nemo-Instruct-2407	3.04525	0.00116243
1450	CAVES-D	PH-LLM-3B	Mistral-Small-Instruct-2409	0.23173	0.408374
1451	CAVES-D	PH-LLM-3B	Qwen2.5-32B-Instruct	-0.936873	0.825588
1452	CAVES-D	PH-LLM-3B	PH-LLM-32B.1	-2.29938	0.989258
1453	CAVES-D	PH-LLM-3B	Qwen2.5-72B-Instruct	2.46073	0.00693273
1454	CAVES-D	PH-LLM-3B	Llama-3.1-70B-Instruct	-0.277186	0.609181
1455	CAVES-D	PH-LLM-3B	Mistral-Large-Instruct-2407	-0.500281	0.691562
1456	CAVES-D	PH-LLM-3B	GPT-4o mini	2.30567	0.0105645
1457	CAVES-D	PH-LLM-3B	GPT-4o	-2.57786	0.995029
1458	CAVES-D	PH-LLM-7B	Qwen2.5-0.5B-Instruct	4.05189	2.54022e-05
1459	CAVES-D	PH-LLM-7B	Qwen2.5-1.5B-Instruct	2.17026	0.0149938
1460	CAVES-D	PH-LLM-7B	Llama-3.2-1B-Instruct	3.5631	0.000183253
1461	CAVES-D	PH-LLM-7B	Qwen2.5-3B-Instruct	-0.857737	0.804481
1462	CAVES-D	PH-LLM-7B	Llama-3.2-3B-Instruct	2.36361	0.00904904
1463	CAVES-D	PH-LLM-7B	Qwen2.5-7B-Instruct	-2.69095	0.996438
1464	CAVES-D	PH-LLM-7B	bloomz-7b1-mt	3.91512	4.51795e-05
1465	CAVES-D	PH-LLM-7B	Llama-3.1-8B-Instruct	-0.234064	0.592532
1466	CAVES-D	PH-LLM-7B	Qwen2.5-14B-Instruct	-2.47836	0.993401
1467	CAVES-D	PH-LLM-7B	Mistral-Nemo-Instruct-2407	1.23203	0.108969
1468	CAVES-D	PH-LLM-7B	Mistral-Small-Instruct-2409	-0.79268	0.786018
1469	CAVES-D	PH-LLM-7B	Qwen2.5-32B-Instruct	-2.91822	0.99824
1470	CAVES-D	PH-LLM-7B	PH-LLM-32B.1	-4.15367	0.999984
1471	CAVES-D	PH-LLM-7B	Qwen2.5-72B-Instruct	0.585921	0.278964
1472	CAVES-D	PH-LLM-7B	Llama-3.1-70B-Instruct	-2.21699	0.986688
1473	CAVES-D	PH-LLM-7B	Mistral-Large-Instruct-2407	-2.3963	0.991719
1474	CAVES-D	PH-LLM-7B	GPT-4o mini	0.461976	0.322049
1475	CAVES-D	PH-LLM-7B	GPT-4o	-4.38989	0.999994
1476	CAVES-D	PH-LLM-14B	Qwen2.5-0.5B-Instruct	6.33856	1.15958e-10
1477	CAVES-D	PH-LLM-14B	Qwen2.5-1.5B-Instruct	4.79704	8.05149e-07
1478	CAVES-D	PH-LLM-14B	Llama-3.2-1B-Instruct	6.00558	9.53265e-10
1479	CAVES-D	PH-LLM-14B	Qwen2.5-3B-Instruct	1.96038	0.0249759
1480	CAVES-D	PH-LLM-14B	Llama-3.2-3B-Instruct	4.99943	2.87499e-07
1481	CAVES-D	PH-LLM-14B	Qwen2.5-7B-Instruct	0.218831	0.413391
1482	CAVES-D	PH-LLM-14B	bloomz-7b1-mt	6.20733	2.69457e-10
1483	CAVES-D	PH-LLM-14B	Llama-3.1-8B-Instruct	2.56447	0.00516674
1484	CAVES-D	PH-LLM-14B	Qwen2.5-14B-Instruct	0.339713	0.367036
1485	CAVES-D	PH-LLM-14B	Mistral-Nemo-Instruct-2407	4.0578	2.47689e-05
1486	CAVES-D	PH-LLM-14B	Mistral-Small-Instruct-2409	0.84457	0.199175
1487	CAVES-D	PH-LLM-14B	Qwen2.5-32B-Instruct	0.112332	0.45528
1488	CAVES-D	PH-LLM-14B	PH-LLM-32B.1	-1.30643	0.904298
1489	CAVES-D	PH-LLM-14B	Qwen2.5-72B-Instruct	3.49028	0.000241253
1490	CAVES-D	PH-LLM-14B	Llama-3.1-70B-Instruct	0.758773	0.223994
1491	CAVES-D	PH-LLM-14B	Mistral-Large-Instruct-2407	0.517368	0.30245
1492	CAVES-D	PH-LLM-14B	GPT-4o mini	3.32165	0.000447441
1493	CAVES-D	PH-LLM-14B	GPT-4o	-1.60355	0.945593
1494	CAVES-D	PH-LLM-32B	Qwen2.5-0.5B-Instruct	7.2575	1.97176e-13
1495	CAVES-D	PH-LLM-32B	Qwen2.5-1.5B-Instruct	5.85852	2.33505e-09
1496	CAVES-D	PH-LLM-32B	Llama-3.2-1B-Instruct	6.96587	1.63192e-12
1497	CAVES-D	PH-LLM-32B	Qwen2.5-3B-Instruct	3.17727	0.000743349
1498	CAVES-D	PH-LLM-32B	Llama-3.2-3B-Instruct	6.05127	7.18543e-10
1499	CAVES-D	PH-LLM-32B	Qwen2.5-7B-Instruct	1.51003	0.0655173
1500	CAVES-D	PH-LLM-32B	bloomz-7b1-mt	7.13565	4.81615e-13
1501	CAVES-D	PH-LLM-32B	Llama-3.1-8B-Instruct	3.75651	8.61512e-05
1502	CAVES-D	PH-LLM-32B	Qwen2.5-14B-Instruct	1.60114	0.0546725
1503	CAVES-D	PH-LLM-32B	Mistral-Nemo-Instruct-2407	5.19317	1.03373e-07
1504	CAVES-D	PH-LLM-32B	Mistral-Small-Instruct-2409	1.67327	0.0471375
1505	CAVES-D	PH-LLM-32B	Qwen2.5-32B-Instruct	1.44055	0.0748561
1506	CAVES-D	PH-LLM-32B	PH-LLM-32B.1	0	0.5
1507	CAVES-D	PH-LLM-32B	Qwen2.5-72B-Instruct	4.66832	1.51835e-06
1508	CAVES-D	PH-LLM-32B	Llama-3.1-70B-Instruct	2.05365	0.0200049
1509	CAVES-D	PH-LLM-32B	Mistral-Large-Instruct-2407	1.80187	0.035783
1510	CAVES-D	PH-LLM-32B	GPT-4o mini	4.49821	3.4264e-06
1511	CAVES-D	PH-LLM-32B	GPT-4o	-0.311366	0.622239
1512	CAVES-E	PH-LLM-0.5B	Qwen2.5-0.5B-Instruct	0.716882	0.236724
1513	CAVES-E	PH-LLM-0.5B	Qwen2.5-1.5B-Instruct	-0.979949	0.836444
1514	CAVES-E	PH-LLM-0.5B	Llama-3.2-1B-Instruct	0.56603	0.285687
1515	CAVES-E	PH-LLM-0.5B	Qwen2.5-3B-Instruct	-8.07244	1
1516	CAVES-E	PH-LLM-0.5B	Llama-3.2-3B-Instruct	-3.72747	0.999903
1517	CAVES-E	PH-LLM-0.5B	Qwen2.5-7B-Instruct	-9.92957	1
1518	CAVES-E	PH-LLM-0.5B	bloomz-7b1-mt	0.849581	0.197779
1519	CAVES-E	PH-LLM-0.5B	Llama-3.1-8B-Instruct	-6.12634	1
1520	CAVES-E	PH-LLM-0.5B	Qwen2.5-14B-Instruct	-9.92957	1
1521	CAVES-E	PH-LLM-0.5B	Mistral-Nemo-Instruct-2407	-5.14368	1
1522	CAVES-E	PH-LLM-0.5B	Mistral-Small-Instruct-2409	-9.90391	1
1523	CAVES-E	PH-LLM-0.5B	Qwen2.5-32B-Instruct	-8.38554	1
1524	CAVES-E	PH-LLM-0.5B	PH-LLM-32B.1	-8.91567	1
1525	CAVES-E	PH-LLM-0.5B	Qwen2.5-72B-Instruct	-5.14719	1
1526	CAVES-E	PH-LLM-0.5B	Llama-3.1-70B-Instruct	-8.52777	1
1527	CAVES-E	PH-LLM-0.5B	Mistral-Large-Instruct-2407	-8.38603	1
1528	CAVES-E	PH-LLM-0.5B	GPT-4o mini	-3.33835	0.999579
1529	CAVES-E	PH-LLM-0.5B	GPT-4o	-7.55768	1
1530	CAVES-E	PH-LLM-1.5B	Qwen2.5-0.5B-Instruct	5.74901	4.48825e-09
1531	CAVES-E	PH-LLM-1.5B	Qwen2.5-1.5B-Instruct	3.76175	8.43627e-05
1532	CAVES-E	PH-LLM-1.5B	Llama-3.2-1B-Instruct	5.7274	5.0992e-09
1533	CAVES-E	PH-LLM-1.5B	Qwen2.5-3B-Instruct	-4.62462	0.999998
1534	CAVES-E	PH-LLM-1.5B	Llama-3.2-3B-Instruct	0.395939	0.346075
1535	CAVES-E	PH-LLM-1.5B	Qwen2.5-7B-Instruct	-6.42804	1
1536	CAVES-E	PH-LLM-1.5B	bloomz-7b1-mt	5.68032	6.72213e-09
1537	CAVES-E	PH-LLM-1.5B	Llama-3.1-8B-Instruct	-2.17767	0.985285
1538	CAVES-E	PH-LLM-1.5B	Qwen2.5-14B-Instruct	-6.42804	1
1539	CAVES-E	PH-LLM-1.5B	Mistral-Nemo-Instruct-2407	-1.09675	0.863625
1540	CAVES-E	PH-LLM-1.5B	Mistral-Small-Instruct-2409	-6.78925	1
1541	CAVES-E	PH-LLM-1.5B	Qwen2.5-32B-Instruct	-4.71623	0.999999
1542	CAVES-E	PH-LLM-1.5B	PH-LLM-32B.1	-5.32633	1
1543	CAVES-E	PH-LLM-1.5B	Qwen2.5-72B-Instruct	-0.937185	0.825668
1544	CAVES-E	PH-LLM-1.5B	Llama-3.1-70B-Instruct	-4.80005	0.999999
1545	CAVES-E	PH-LLM-1.5B	Mistral-Large-Instruct-2407	-4.7617	0.999999
1546	CAVES-E	PH-LLM-1.5B	GPT-4o mini	1.10665	0.134223
1547	CAVES-E	PH-LLM-1.5B	GPT-4o	-3.68907	0.999887
1548	CAVES-E	PH-LLM-3B	Qwen2.5-0.5B-Instruct	6.59138	2.17875e-11
1549	CAVES-E	PH-LLM-3B	Qwen2.5-1.5B-Instruct	4.81981	7.18474e-07
1550	CAVES-E	PH-LLM-3B	Llama-3.2-1B-Instruct	6.574	2.44904e-11
1551	CAVES-E	PH-LLM-3B	Qwen2.5-3B-Instruct	-3.0319	0.998785
1552	CAVES-E	PH-LLM-3B	Llama-3.2-3B-Instruct	1.72269	0.0424723
1553	CAVES-E	PH-LLM-3B	Qwen2.5-7B-Instruct	-4.58415	0.999998
1554	CAVES-E	PH-LLM-3B	bloomz-7b1-mt	6.52594	3.37871e-11
1555	CAVES-E	PH-LLM-3B	Llama-3.1-8B-Instruct	-0.610119	0.729109
1556	CAVES-E	PH-LLM-3B	Qwen2.5-14B-Instruct	-4.58415	0.999998
1557	CAVES-E	PH-LLM-3B	Mistral-Nemo-Instruct-2407	0.379085	0.352312
1558	CAVES-E	PH-LLM-3B	Mistral-Small-Instruct-2409	-5.18865	1
1559	CAVES-E	PH-LLM-3B	Qwen2.5-32B-Instruct	-2.97817	0.99855
1560	CAVES-E	PH-LLM-3B	PH-LLM-32B.1	-3.5621	0.999816
1561	CAVES-E	PH-LLM-3B	Qwen2.5-72B-Instruct	0.579719	0.281052
1562	CAVES-E	PH-LLM-3B	Llama-3.1-70B-Instruct	-3.01443	0.998713
1563	CAVES-E	PH-LLM-3B	Mistral-Large-Instruct-2407	-3.04585	0.99884
1564	CAVES-E	PH-LLM-3B	GPT-4o mini	2.43561	0.00743328
1565	CAVES-E	PH-LLM-3B	GPT-4o	-1.96763	0.975445
1566	CAVES-E	PH-LLM-7B	Qwen2.5-0.5B-Instruct	6.84224	3.8981e-12
1567	CAVES-E	PH-LLM-7B	Qwen2.5-1.5B-Instruct	4.7473	1.03077e-06
1568	CAVES-E	PH-LLM-7B	Llama-3.2-1B-Instruct	6.85949	3.45535e-12
1569	CAVES-E	PH-LLM-7B	Qwen2.5-3B-Instruct	-4.04272	0.999974
1570	CAVES-E	PH-LLM-7B	Llama-3.2-3B-Instruct	1.18097	0.118808
1571	CAVES-E	PH-LLM-7B	Qwen2.5-7B-Instruct	-5.86256	1
1572	CAVES-E	PH-LLM-7B	bloomz-7b1-mt	6.71362	9.49296e-12
1573	CAVES-E	PH-LLM-7B	Llama-3.1-8B-Instruct	-1.46603	0.92868
1574	CAVES-E	PH-LLM-7B	Qwen2.5-14B-Instruct	-5.86256	1
1575	CAVES-E	PH-LLM-7B	Mistral-Nemo-Instruct-2407	-0.34881	0.636384
1576	CAVES-E	PH-LLM-7B	Mistral-Small-Instruct-2409	-6.28887	1
1577	CAVES-E	PH-LLM-7B	Qwen2.5-32B-Instruct	-4.0962	0.999979
1578	CAVES-E	PH-LLM-7B	PH-LLM-32B.1	-4.72949	0.999999
1579	CAVES-E	PH-LLM-7B	Qwen2.5-72B-Instruct	-0.150406	0.559778
1580	CAVES-E	PH-LLM-7B	Llama-3.1-70B-Instruct	-4.17087	0.999985
1581	CAVES-E	PH-LLM-7B	Mistral-Large-Instruct-2407	-4.15036	0.999983
1582	CAVES-E	PH-LLM-7B	GPT-4o mini	1.9789	0.0239135
1583	CAVES-E	PH-LLM-7B	GPT-4o	-3.01618	0.99872
1584	CAVES-E	PH-LLM-14B	Qwen2.5-0.5B-Instruct	8.11418	2.22045e-16
1585	CAVES-E	PH-LLM-14B	Qwen2.5-1.5B-Instruct	6.08009	6.00575e-10
1586	CAVES-E	PH-LLM-14B	Llama-3.2-1B-Instruct	8.15686	2.22045e-16
1587	CAVES-E	PH-LLM-14B	Qwen2.5-3B-Instruct	-2.68554	0.996379
1588	CAVES-E	PH-LLM-14B	Llama-3.2-3B-Instruct	2.53589	0.00560807
1589	CAVES-E	PH-LLM-14B	Qwen2.5-7B-Instruct	-4.36377	0.999994
1590	CAVES-E	PH-LLM-14B	bloomz-7b1-mt	7.95094	8.88178e-16
1591	CAVES-E	PH-LLM-14B	Llama-3.1-8B-Instruct	-0.0196581	0.507842
1592	CAVES-E	PH-LLM-14B	Qwen2.5-14B-Instruct	-4.36377	0.999994
1593	CAVES-E	PH-LLM-14B	Mistral-Nemo-Instruct-2407	1.06915	0.142502
1594	CAVES-E	PH-LLM-14B	Mistral-Small-Instruct-2409	-4.99506	1
1595	CAVES-E	PH-LLM-14B	Qwen2.5-32B-Instruct	-2.61777	0.995575
1596	CAVES-E	PH-LLM-14B	PH-LLM-32B.1	-3.25406	0.999431
1597	CAVES-E	PH-LLM-14B	Qwen2.5-72B-Instruct	1.32255	0.0929929
1598	CAVES-E	PH-LLM-14B	Llama-3.1-70B-Instruct	-2.65497	0.996034
1599	CAVES-E	PH-LLM-14B	Mistral-Large-Instruct-2407	-2.69301	0.99646
1600	CAVES-E	PH-LLM-14B	GPT-4o mini	3.39862	0.000338629
1601	CAVES-E	PH-LLM-14B	GPT-4o	-1.50472	0.933802
1602	CAVES-E	PH-LLM-32B	Qwen2.5-0.5B-Instruct	11.1565	0
1603	CAVES-E	PH-LLM-32B	Qwen2.5-1.5B-Instruct	9.19498	0
1604	CAVES-E	PH-LLM-32B	Llama-3.2-1B-Instruct	11.2544	0
1605	CAVES-E	PH-LLM-32B	Qwen2.5-3B-Instruct	0.352258	0.362322
1606	CAVES-E	PH-LLM-32B	Llama-3.2-3B-Instruct	5.63052	8.98323e-09
1607	CAVES-E	PH-LLM-32B	Qwen2.5-7B-Instruct	-1.07694	0.859247
1608	CAVES-E	PH-LLM-32B	bloomz-7b1-mt	10.9146	0
1609	CAVES-E	PH-LLM-32B	Llama-3.1-8B-Instruct	3.21479	0.000652707
1610	CAVES-E	PH-LLM-32B	Qwen2.5-14B-Instruct	-1.07694	0.859247
1611	CAVES-E	PH-LLM-32B	Mistral-Nemo-Instruct-2407	4.26394	1.00429e-05
1612	CAVES-E	PH-LLM-32B	Mistral-Small-Instruct-2409	-2.09941	0.982109
1613	CAVES-E	PH-LLM-32B	Qwen2.5-32B-Instruct	0.647912	0.258521
1614	CAVES-E	PH-LLM-32B	PH-LLM-32B.1	0	0.5
1615	CAVES-E	PH-LLM-32B	Qwen2.5-72B-Instruct	4.62338	1.88773e-06
1616	CAVES-E	PH-LLM-32B	Llama-3.1-70B-Instruct	0.678825	0.248624
1617	CAVES-E	PH-LLM-32B	Mistral-Large-Instruct-2407	0.53305	0.297
1618	CAVES-E	PH-LLM-32B	GPT-4o mini	6.63097	1.66743e-11
1619	CAVES-E	PH-LLM-32B	GPT-4o	1.83274	0.0334203
1620	CAVES-F	PH-LLM-0.5B	Qwen2.5-0.5B-Instruct	-6.15604	1
1621	CAVES-F	PH-LLM-0.5B	Qwen2.5-1.5B-Instruct	-9.73386	1
1622	CAVES-F	PH-LLM-0.5B	Llama-3.2-1B-Instruct	-8.95366	1
1623	CAVES-F	PH-LLM-0.5B	Qwen2.5-3B-Instruct	-10.0766	1
1624	CAVES-F	PH-LLM-0.5B	Llama-3.2-3B-Instruct	-13.4741	1
1625	CAVES-F	PH-LLM-0.5B	Qwen2.5-7B-Instruct	-13.5188	1
1626	CAVES-F	PH-LLM-0.5B	bloomz-7b1-mt	-3.47903	0.999748
1627	CAVES-F	PH-LLM-0.5B	Llama-3.1-8B-Instruct	-13.7341	1
1628	CAVES-F	PH-LLM-0.5B	Qwen2.5-14B-Instruct	-8.90118	1
1629	CAVES-F	PH-LLM-0.5B	Mistral-Nemo-Instruct-2407	-17.6773	1
1630	CAVES-F	PH-LLM-0.5B	Mistral-Small-Instruct-2409	-5.66084	1
1631	CAVES-F	PH-LLM-0.5B	Qwen2.5-32B-Instruct	-16.8129	1
1632	CAVES-F	PH-LLM-0.5B	PH-LLM-32B.1	-19.8819	1
1633	CAVES-F	PH-LLM-0.5B	Qwen2.5-72B-Instruct	-20.2245	1
1634	CAVES-F	PH-LLM-0.5B	Llama-3.1-70B-Instruct	-16.988	1
1635	CAVES-F	PH-LLM-0.5B	Mistral-Large-Instruct-2407	-18.4203	1
1636	CAVES-F	PH-LLM-0.5B	GPT-4o mini	-17.9984	1
1637	CAVES-F	PH-LLM-0.5B	GPT-4o	-18.5073	1
1638	CAVES-F	PH-LLM-1.5B	Qwen2.5-0.5B-Instruct	6.08306	5.8955e-10
1639	CAVES-F	PH-LLM-1.5B	Qwen2.5-1.5B-Instruct	2.72101	0.00325413
1640	CAVES-F	PH-LLM-1.5B	Llama-3.2-1B-Instruct	4.55623	2.604e-06
1641	CAVES-F	PH-LLM-1.5B	Qwen2.5-3B-Instruct	1.46492	0.0714711
1642	CAVES-F	PH-LLM-1.5B	Llama-3.2-3B-Instruct	-1.38498	0.916971
1643	CAVES-F	PH-LLM-1.5B	Qwen2.5-7B-Instruct	-1.88871	0.970535
1644	CAVES-F	PH-LLM-1.5B	bloomz-7b1-mt	9.21812	0
1645	CAVES-F	PH-LLM-1.5B	Llama-3.1-8B-Instruct	-2.134	0.983579
1646	CAVES-F	PH-LLM-1.5B	Qwen2.5-14B-Instruct	2.05912	0.0197411
1647	CAVES-F	PH-LLM-1.5B	Mistral-Nemo-Instruct-2407	-5.73363	1
1648	CAVES-F	PH-LLM-1.5B	Mistral-Small-Instruct-2409	5.65717	7.69426e-09
1649	CAVES-F	PH-LLM-1.5B	Qwen2.5-32B-Instruct	-4.97829	1
1650	CAVES-F	PH-LLM-1.5B	PH-LLM-32B.1	-8.07823	1
1651	CAVES-F	PH-LLM-1.5B	Qwen2.5-72B-Instruct	-8.33086	1
1652	CAVES-F	PH-LLM-1.5B	Llama-3.1-70B-Instruct	-5.0133	1
1653	CAVES-F	PH-LLM-1.5B	Mistral-Large-Instruct-2407	-6.52059	1
1654	CAVES-F	PH-LLM-1.5B	GPT-4o mini	-6.27146	1
1655	CAVES-F	PH-LLM-1.5B	GPT-4o	-6.7827	1
1656	CAVES-F	PH-LLM-3B	Qwen2.5-0.5B-Instruct	8.78034	0
1657	CAVES-F	PH-LLM-3B	Qwen2.5-1.5B-Instruct	5.61658	9.73863e-09
1658	CAVES-F	PH-LLM-3B	Llama-3.2-1B-Instruct	7.66486	8.99281e-15
1659	CAVES-F	PH-LLM-3B	Qwen2.5-3B-Instruct	4.1526	1.64359e-05
1660	CAVES-F	PH-LLM-3B	Llama-3.2-3B-Instruct	1.6004	0.0547549
1661	CAVES-F	PH-LLM-3B	Qwen2.5-7B-Instruct	0.972582	0.165381
1662	CAVES-F	PH-LLM-3B	bloomz-7b1-mt	11.9127	0
1663	CAVES-F	PH-LLM-3B	Llama-3.1-8B-Instruct	0.729436	0.232867
1664	CAVES-F	PH-LLM-3B	Qwen2.5-14B-Instruct	4.56367	2.5133e-06
1665	CAVES-F	PH-LLM-3B	Mistral-Nemo-Instruct-2407	-2.54211	0.994491
1666	CAVES-F	PH-LLM-3B	Mistral-Small-Instruct-2409	8.13712	2.22045e-16
1667	CAVES-F	PH-LLM-3B	Qwen2.5-32B-Instruct	-1.87743	0.969771
1668	CAVES-F	PH-LLM-3B	PH-LLM-32B.1	-4.77645	0.999999
1669	CAVES-F	PH-LLM-3B	Qwen2.5-72B-Instruct	-4.96881	1
1670	CAVES-F	PH-LLM-3B	Llama-3.1-70B-Instruct	-1.85711	0.968352
1671	CAVES-F	PH-LLM-3B	Mistral-Large-Instruct-2407	-3.29265	0.999504
1672	CAVES-F	PH-LLM-3B	GPT-4o mini	-3.12996	0.999126
1673	CAVES-F	PH-LLM-3B	GPT-4o	-3.6081	0.999846
1674	CAVES-F	PH-LLM-7B	Qwen2.5-0.5B-Instruct	10.4709	0
1675	CAVES-F	PH-LLM-7B	Qwen2.5-1.5B-Instruct	7.23061	2.40363e-13
1676	CAVES-F	PH-LLM-7B	Llama-3.2-1B-Instruct	9.66327	0
1677	CAVES-F	PH-LLM-7B	Qwen2.5-3B-Instruct	5.50091	1.8892e-08
1678	CAVES-F	PH-LLM-7B	Llama-3.2-3B-Instruct	2.93523	0.00166651
1679	CAVES-F	PH-LLM-7B	Qwen2.5-7B-Instruct	2.19034	0.0142499
1680	CAVES-F	PH-LLM-7B	bloomz-7b1-mt	13.8399	0
1681	CAVES-F	PH-LLM-7B	Llama-3.1-8B-Instruct	1.92958	0.0268292
1682	CAVES-F	PH-LLM-7B	Qwen2.5-14B-Instruct	5.81636	3.00716e-09
1683	CAVES-F	PH-LLM-7B	Mistral-Nemo-Instruct-2407	-1.48731	0.931533
1684	CAVES-F	PH-LLM-7B	Mistral-Small-Instruct-2409	9.5879	0
1685	CAVES-F	PH-LLM-7B	Qwen2.5-32B-Instruct	-0.79196	0.785808
1686	CAVES-F	PH-LLM-7B	PH-LLM-32B.1	-3.90845	0.999954
1687	CAVES-F	PH-LLM-7B	Qwen2.5-72B-Instruct	-4.11078	0.99998
1688	CAVES-F	PH-LLM-7B	Llama-3.1-70B-Instruct	-0.750549	0.773538
1689	CAVES-F	PH-LLM-7B	Mistral-Large-Instruct-2407	-2.29797	0.989218
1690	CAVES-F	PH-LLM-7B	GPT-4o mini	-2.14308	0.983946
1691	CAVES-F	PH-LLM-7B	GPT-4o	-2.65579	0.996044
1692	CAVES-F	PH-LLM-14B	Qwen2.5-0.5B-Instruct	13.3146	0
1693	CAVES-F	PH-LLM-14B	Qwen2.5-1.5B-Instruct	10.2232	0
1694	CAVES-F	PH-LLM-14B	Llama-3.2-1B-Instruct	13.0665	0
1695	CAVES-F	PH-LLM-14B	Qwen2.5-3B-Instruct	8.166	1.11022e-16
1696	CAVES-F	PH-LLM-14B	Llama-3.2-3B-Instruct	5.87213	2.15112e-09
1697	CAVES-F	PH-LLM-14B	Qwen2.5-7B-Instruct	4.95043	3.70248e-07
1698	CAVES-F	PH-LLM-14B	bloomz-7b1-mt	16.7991	0
1699	CAVES-F	PH-LLM-14B	Llama-3.1-8B-Instruct	4.68284	1.41464e-06
1700	CAVES-F	PH-LLM-14B	Qwen2.5-14B-Instruct	8.27101	1.11022e-16
1701	CAVES-F	PH-LLM-14B	Mistral-Nemo-Instruct-2407	1.50644	0.0659765
1702	CAVES-F	PH-LLM-14B	Mistral-Small-Instruct-2409	12.1169	0
1703	CAVES-F	PH-LLM-14B	Qwen2.5-32B-Instruct	2.12889	0.0166315
1704	CAVES-F	PH-LLM-14B	PH-LLM-32B.1	-0.902677	0.816651
1705	CAVES-F	PH-LLM-14B	Qwen2.5-72B-Instruct	-1.04966	0.853063
1706	CAVES-F	PH-LLM-14B	Llama-3.1-70B-Instruct	2.23524	0.0127008
1707	CAVES-F	PH-LLM-14B	Mistral-Large-Instruct-2407	0.700537	0.241796
1708	CAVES-F	PH-LLM-14B	GPT-4o mini	0.766511	0.221686
1709	CAVES-F	PH-LLM-14B	GPT-4o	0.268229	0.394262
1710	CAVES-F	PH-LLM-32B	Qwen2.5-0.5B-Instruct	14.3916	0
1711	CAVES-F	PH-LLM-32B	Qwen2.5-1.5B-Instruct	11.3292	0
1712	CAVES-F	PH-LLM-32B	Llama-3.2-1B-Instruct	14.4225	0
1713	CAVES-F	PH-LLM-32B	Qwen2.5-3B-Instruct	9.09646	0
1714	CAVES-F	PH-LLM-32B	Llama-3.2-3B-Instruct	6.88423	2.90501e-12
1715	CAVES-F	PH-LLM-32B	Qwen2.5-7B-Instruct	5.87449	2.12078e-09
1716	CAVES-F	PH-LLM-32B	bloomz-7b1-mt	17.9757	0
1717	CAVES-F	PH-LLM-32B	Llama-3.1-8B-Instruct	5.59998	1.07189e-08
1718	CAVES-F	PH-LLM-32B	Qwen2.5-14B-Instruct	9.11452	0
1719	CAVES-F	PH-LLM-32B	Mistral-Nemo-Instruct-2407	2.45902	0.0069659
1720	CAVES-F	PH-LLM-32B	Mistral-Small-Instruct-2409	13.0342	0
1721	CAVES-F	PH-LLM-32B	Qwen2.5-32B-Instruct	3.06663	0.00108242
1722	CAVES-F	PH-LLM-32B	PH-LLM-32B.1	0	0.5
1723	CAVES-F	PH-LLM-32B	Qwen2.5-72B-Instruct	-0.131956	0.55249
1724	CAVES-F	PH-LLM-32B	Llama-3.1-70B-Instruct	3.19988	0.000687429
1725	CAVES-F	PH-LLM-32B	Mistral-Large-Instruct-2407	1.63749	0.0507637
1726	CAVES-F	PH-LLM-32B	GPT-4o mini	1.67278	0.0471857
1727	CAVES-F	PH-LLM-32B	GPT-4o	1.16919	0.121164
1728	CAVES-G	PH-LLM-0.5B	Qwen2.5-0.5B-Instruct	-1.15081	0.875094
1729	CAVES-G	PH-LLM-0.5B	Qwen2.5-1.5B-Instruct	-4.15871	0.999984
1730	CAVES-G	PH-LLM-0.5B	Llama-3.2-1B-Instruct	-3.08677	0.998988
1731	CAVES-G	PH-LLM-0.5B	Qwen2.5-3B-Instruct	-7.22601	1
1732	CAVES-G	PH-LLM-0.5B	Llama-3.2-3B-Instruct	-5.28985	1
1733	CAVES-G	PH-LLM-0.5B	Qwen2.5-7B-Instruct	-9.2223	1
1734	CAVES-G	PH-LLM-0.5B	bloomz-7b1-mt	-1.01572	0.845119
1735	CAVES-G	PH-LLM-0.5B	Llama-3.1-8B-Instruct	-5.38921	1
1736	CAVES-G	PH-LLM-0.5B	Qwen2.5-14B-Instruct	-11.9414	1
1737	CAVES-G	PH-LLM-0.5B	Mistral-Nemo-Instruct-2407	-6.54658	1
1738	CAVES-G	PH-LLM-0.5B	Mistral-Small-Instruct-2409	-5.73011	1
1739	CAVES-G	PH-LLM-0.5B	Qwen2.5-32B-Instruct	-11.0374	1
1740	CAVES-G	PH-LLM-0.5B	PH-LLM-32B.1	-14.0227	1
1741	CAVES-G	PH-LLM-0.5B	Qwen2.5-72B-Instruct	-13.7715	1
1742	CAVES-G	PH-LLM-0.5B	Llama-3.1-70B-Instruct	-8.61065	1
1743	CAVES-G	PH-LLM-0.5B	Mistral-Large-Instruct-2407	-11.9153	1
1744	CAVES-G	PH-LLM-0.5B	GPT-4o mini	-5.50469	1
1745	CAVES-G	PH-LLM-0.5B	GPT-4o	-9.54657	1
1746	CAVES-G	PH-LLM-1.5B	Qwen2.5-0.5B-Instruct	5.99813	9.98011e-10
1747	CAVES-G	PH-LLM-1.5B	Qwen2.5-1.5B-Instruct	2.68786	0.00359555
1748	CAVES-G	PH-LLM-1.5B	Llama-3.2-1B-Instruct	4.85144	6.12853e-07
1749	CAVES-G	PH-LLM-1.5B	Qwen2.5-3B-Instruct	-1.3607	0.913196
1750	CAVES-G	PH-LLM-1.5B	Llama-3.2-3B-Instruct	1.63566	0.0509557
1751	CAVES-G	PH-LLM-1.5B	Qwen2.5-7B-Instruct	-3.29098	0.999501
1752	CAVES-G	PH-LLM-1.5B	bloomz-7b1-mt	6.42296	6.68253e-11
1753	CAVES-G	PH-LLM-1.5B	Llama-3.1-8B-Instruct	1.61623	0.053022
1754	CAVES-G	PH-LLM-1.5B	Qwen2.5-14B-Instruct	-6.84218	1
1755	CAVES-G	PH-LLM-1.5B	Mistral-Nemo-Instruct-2407	-0.280938	0.610621
1756	CAVES-G	PH-LLM-1.5B	Mistral-Small-Instruct-2409	-0.939896	0.826364
1757	CAVES-G	PH-LLM-1.5B	Qwen2.5-32B-Instruct	-5.7244	1
1758	CAVES-G	PH-LLM-1.5B	PH-LLM-32B.1	-8.83222	1
1759	CAVES-G	PH-LLM-1.5B	Qwen2.5-72B-Instruct	-8.49487	1
1760	CAVES-G	PH-LLM-1.5B	Llama-3.1-70B-Instruct	-2.52619	0.994235
1761	CAVES-G	PH-LLM-1.5B	Mistral-Large-Instruct-2407	-6.28813	1
1762	CAVES-G	PH-LLM-1.5B	GPT-4o mini	1.48339	0.0689851
1763	CAVES-G	PH-LLM-1.5B	GPT-4o	-3.61922	0.999852
1764	CAVES-G	PH-LLM-3B	Qwen2.5-0.5B-Instruct	5.72017	5.32092e-09
1765	CAVES-G	PH-LLM-3B	Qwen2.5-1.5B-Instruct	2.68555	0.00362049
1766	CAVES-G	PH-LLM-3B	Llama-3.2-1B-Instruct	4.57974	2.32779e-06
1767	CAVES-G	PH-LLM-3B	Qwen2.5-3B-Instruct	-1.05252	0.85372
1768	CAVES-G	PH-LLM-3B	Llama-3.2-3B-Instruct	1.72207	0.0425282
1769	CAVES-G	PH-LLM-3B	Qwen2.5-7B-Instruct	-2.80657	0.997496
1770	CAVES-G	PH-LLM-3B	bloomz-7b1-mt	6.07951	6.0275e-10
1771	CAVES-G	PH-LLM-3B	Llama-3.1-8B-Instruct	1.70346	0.0442408
1772	CAVES-G	PH-LLM-3B	Qwen2.5-14B-Instruct	-6.20039	1
1773	CAVES-G	PH-LLM-3B	Mistral-Nemo-Instruct-2407	-0.0369286	0.514729
1774	CAVES-G	PH-LLM-3B	Mistral-Small-Instruct-2409	-0.729117	0.767035
1775	CAVES-G	PH-LLM-3B	Qwen2.5-32B-Instruct	-5.12955	1
1776	CAVES-G	PH-LLM-3B	PH-LLM-32B.1	-7.95775	1
1777	CAVES-G	PH-LLM-3B	Qwen2.5-72B-Instruct	-7.62567	1
1778	CAVES-G	PH-LLM-3B	Llama-3.1-70B-Instruct	-2.09456	0.981895
1779	CAVES-G	PH-LLM-3B	Mistral-Large-Instruct-2407	-5.55619	1
1780	CAVES-G	PH-LLM-3B	GPT-4o mini	1.58322	0.0566859
1781	CAVES-G	PH-LLM-3B	GPT-4o	-3.10329	0.999043
1782	CAVES-G	PH-LLM-7B	Qwen2.5-0.5B-Instruct	6.796	5.37814e-12
1783	CAVES-G	PH-LLM-7B	Qwen2.5-1.5B-Instruct	3.52204	0.000214123
1784	CAVES-G	PH-LLM-7B	Llama-3.2-1B-Instruct	5.77872	3.76359e-09
1785	CAVES-G	PH-LLM-7B	Qwen2.5-3B-Instruct	-0.582269	0.719807
1786	CAVES-G	PH-LLM-7B	Llama-3.2-3B-Instruct	2.50924	0.00604953
1787	CAVES-G	PH-LLM-7B	Qwen2.5-7B-Instruct	-2.45121	0.992881
1788	CAVES-G	PH-LLM-7B	bloomz-7b1-mt	7.24605	2.14606e-13
1789	CAVES-G	PH-LLM-7B	Llama-3.1-8B-Instruct	2.50283	0.00616019
1790	CAVES-G	PH-LLM-7B	Qwen2.5-14B-Instruct	-6.07832	1
1791	CAVES-G	PH-LLM-7B	Mistral-Nemo-Instruct-2407	0.538071	0.295264
1792	CAVES-G	PH-LLM-7B	Mistral-Small-Instruct-2409	-0.336521	0.631761
1793	CAVES-G	PH-LLM-7B	Qwen2.5-32B-Instruct	-4.94343	1
1794	CAVES-G	PH-LLM-7B	PH-LLM-32B.1	-7.98835	1
1795	CAVES-G	PH-LLM-7B	Qwen2.5-72B-Instruct	-7.63978	1
1796	CAVES-G	PH-LLM-7B	Llama-3.1-70B-Instruct	-1.6789	0.953414
1797	CAVES-G	PH-LLM-7B	Mistral-Large-Instruct-2407	-5.42092	1
1798	CAVES-G	PH-LLM-7B	GPT-4o mini	2.3711	0.00886751
1799	CAVES-G	PH-LLM-7B	GPT-4o	-2.77069	0.997203
1800	CAVES-G	PH-LLM-14B	Qwen2.5-0.5B-Instruct	11.7954	0
1801	CAVES-G	PH-LLM-14B	Qwen2.5-1.5B-Instruct	8.70907	0
1802	CAVES-G	PH-LLM-14B	Llama-3.2-1B-Instruct	11.5063	0
1803	CAVES-G	PH-LLM-14B	Qwen2.5-3B-Instruct	4.26131	1.01618e-05
1804	CAVES-G	PH-LLM-14B	Llama-3.2-3B-Instruct	7.91342	1.22125e-15
1805	CAVES-G	PH-LLM-14B	Qwen2.5-7B-Instruct	2.73336	0.00313458
1806	CAVES-G	PH-LLM-14B	bloomz-7b1-mt	12.3945	0
1807	CAVES-G	PH-LLM-14B	Llama-3.1-8B-Instruct	7.98015	7.77156e-16
1808	CAVES-G	PH-LLM-14B	Qwen2.5-14B-Instruct	-1.34457	0.910619
1809	CAVES-G	PH-LLM-14B	Mistral-Nemo-Instruct-2407	5.62071	9.50854e-09
1810	CAVES-G	PH-LLM-14B	Mistral-Small-Instruct-2409	3.47415	0.000256238
1811	CAVES-G	PH-LLM-14B	Qwen2.5-32B-Instruct	-0.106296	0.542326
1812	CAVES-G	PH-LLM-14B	PH-LLM-32B.1	-2.80748	0.997503
1813	CAVES-G	PH-LLM-14B	Qwen2.5-72B-Instruct	-2.39424	0.991672
1814	CAVES-G	PH-LLM-14B	Llama-3.1-70B-Instruct	3.55231	0.000190931
1815	CAVES-G	PH-LLM-14B	Mistral-Large-Instruct-2407	-0.0969158	0.538603
1816	CAVES-G	PH-LLM-14B	GPT-4o mini	7.85381	1.9984e-15
1817	CAVES-G	PH-LLM-14B	GPT-4o	2.46166	0.00691478
1818	CAVES-G	PH-LLM-32B	Qwen2.5-0.5B-Instruct	14.2524	0
1819	CAVES-G	PH-LLM-32B	Qwen2.5-1.5B-Instruct	11.306	0
1820	CAVES-G	PH-LLM-32B	Llama-3.2-1B-Instruct	14.2352	0
1821	CAVES-G	PH-LLM-32B	Qwen2.5-3B-Instruct	6.79599	5.37848e-12
1822	CAVES-G	PH-LLM-32B	Llama-3.2-3B-Instruct	10.6146	0
1823	CAVES-G	PH-LLM-32B	Qwen2.5-7B-Instruct	5.44764	2.55219e-08
1824	CAVES-G	PH-LLM-32B	bloomz-7b1-mt	14.8938	0
1825	CAVES-G	PH-LLM-32B	Llama-3.1-8B-Instruct	10.7087	0
1826	CAVES-G	PH-LLM-32B	Qwen2.5-14B-Instruct	1.22362	0.110548
1827	CAVES-G	PH-LLM-32B	Mistral-Nemo-Instruct-2407	8.23653	1.11022e-16
1828	CAVES-G	PH-LLM-32B	Mistral-Small-Instruct-2409	5.53243	1.57915e-08
1829	CAVES-G	PH-LLM-32B	Qwen2.5-32B-Instruct	2.49404	0.00631495
1830	CAVES-G	PH-LLM-32B	PH-LLM-32B.1	0	0.5
1831	CAVES-G	PH-LLM-32B	Qwen2.5-72B-Instruct	0.437624	0.330829
1832	CAVES-G	PH-LLM-32B	Llama-3.1-70B-Instruct	6.272	1.78219e-10
1833	CAVES-G	PH-LLM-32B	Mistral-Large-Instruct-2407	2.73216	0.00314606
1834	CAVES-G	PH-LLM-32B	GPT-4o mini	10.5875	0
1835	CAVES-G	PH-LLM-32B	GPT-4o	5.20233	9.84049e-08
1836	CC	PH-LLM-0.5B	Qwen2.5-0.5B-Instruct	16.2107	0
1837	CC	PH-LLM-0.5B	Qwen2.5-1.5B-Instruct	-9.20897	1
1838	CC	PH-LLM-0.5B	Llama-3.2-1B-Instruct	4.06432	2.40865e-05
1839	CC	PH-LLM-0.5B	Qwen2.5-3B-Instruct	-10.1535	1
1840	CC	PH-LLM-0.5B	Llama-3.2-3B-Instruct	-10.2967	1
1841	CC	PH-LLM-0.5B	Qwen2.5-7B-Instruct	-9.53162	1
1842	CC	PH-LLM-0.5B	bloomz-7b1-mt	6.13206	4.33747e-10
1843	CC	PH-LLM-0.5B	Llama-3.1-8B-Instruct	-4.78612	0.999999
1844	CC	PH-LLM-0.5B	Qwen2.5-14B-Instruct	-9.68123	1
1845	CC	PH-LLM-0.5B	Mistral-Nemo-Instruct-2407	-11.0795	1
1846	CC	PH-LLM-0.5B	Mistral-Small-Instruct-2409	-9.4526	1
1847	CC	PH-LLM-0.5B	Qwen2.5-32B-Instruct	-8.75227	1
1848	CC	PH-LLM-0.5B	PH-LLM-32B.1	-11.731	1
1849	CC	PH-LLM-0.5B	Qwen2.5-72B-Instruct	-11.0795	1
1850	CC	PH-LLM-0.5B	Llama-3.1-70B-Instruct	-11.1224	1
1851	CC	PH-LLM-0.5B	Mistral-Large-Instruct-2407	-11.2265	1
1852	CC	PH-LLM-0.5B	GPT-4o mini	-7.22026	1
1853	CC	PH-LLM-0.5B	GPT-4o	-10.6355	1
1854	CC	PH-LLM-1.5B	Qwen2.5-0.5B-Instruct	22.3991	0
1855	CC	PH-LLM-1.5B	Qwen2.5-1.5B-Instruct	-4.02292	0.999971
1856	CC	PH-LLM-1.5B	Llama-3.2-1B-Instruct	9.01121	0
1857	CC	PH-LLM-1.5B	Qwen2.5-3B-Instruct	-5.03498	1
1858	CC	PH-LLM-1.5B	Llama-3.2-3B-Instruct	-5.04373	1
1859	CC	PH-LLM-1.5B	Qwen2.5-7B-Instruct	-4.29459	0.999991
1860	CC	PH-LLM-1.5B	bloomz-7b1-mt	11.2215	0
1861	CC	PH-LLM-1.5B	Llama-3.1-8B-Instruct	0.302797	0.381022
1862	CC	PH-LLM-1.5B	Qwen2.5-14B-Instruct	-4.52895	0.999997
1863	CC	PH-LLM-1.5B	Mistral-Nemo-Instruct-2407	-5.7805	1
1864	CC	PH-LLM-1.5B	Mistral-Small-Instruct-2409	-4.43139	0.999995
1865	CC	PH-LLM-1.5B	Qwen2.5-32B-Instruct	-3.60905	0.999846
1866	CC	PH-LLM-1.5B	PH-LLM-32B.1	-6.38167	1
1867	CC	PH-LLM-1.5B	Qwen2.5-72B-Instruct	-5.7805	1
1868	CC	PH-LLM-1.5B	Llama-3.1-70B-Instruct	-5.93227	1
1869	CC	PH-LLM-1.5B	Mistral-Large-Instruct-2407	-5.97421	1
1870	CC	PH-LLM-1.5B	GPT-4o mini	-2.08816	0.981608
1871	CC	PH-LLM-1.5B	GPT-4o	-5.44414	1
1872	CC	PH-LLM-3B	Qwen2.5-0.5B-Instruct	21.9263	0
1873	CC	PH-LLM-3B	Qwen2.5-1.5B-Instruct	-4.30862	0.999992
1874	CC	PH-LLM-3B	Llama-3.2-1B-Instruct	8.68604	0
1875	CC	PH-LLM-3B	Qwen2.5-3B-Instruct	-5.31062	1
1876	CC	PH-LLM-3B	Llama-3.2-3B-Instruct	-5.32648	1
1877	CC	PH-LLM-3B	Qwen2.5-7B-Instruct	-4.58143	0.999998
1878	CC	PH-LLM-3B	bloomz-7b1-mt	10.8784	0
1879	CC	PH-LLM-3B	Llama-3.1-8B-Instruct	0	0.5
1880	CC	PH-LLM-3B	Qwen2.5-14B-Instruct	-4.80962	0.999999
1881	CC	PH-LLM-3B	Mistral-Nemo-Instruct-2407	-6.06043	1
1882	CC	PH-LLM-3B	Mistral-Small-Instruct-2409	-4.70545	0.999999
1883	CC	PH-LLM-3B	Qwen2.5-32B-Instruct	-3.89481	0.999951
1884	CC	PH-LLM-3B	PH-LLM-32B.1	-6.65952	1
1885	CC	PH-LLM-3B	Qwen2.5-72B-Instruct	-6.06043	1
1886	CC	PH-LLM-3B	Llama-3.1-70B-Instruct	-6.20561	1
1887	CC	PH-LLM-3B	Mistral-Large-Instruct-2407	-6.25037	1
1888	CC	PH-LLM-3B	GPT-4o mini	-2.3818	0.991386
1889	CC	PH-LLM-3B	GPT-4o	-5.72092	1
1890	CC	PH-LLM-7B	Qwen2.5-0.5B-Instruct	31.8216	0
1891	CC	PH-LLM-7B	Qwen2.5-1.5B-Instruct	2.4052	0.00808176
1892	CC	PH-LLM-7B	Llama-3.2-1B-Instruct	15.5039	0
1893	CC	PH-LLM-7B	Qwen2.5-3B-Instruct	1.2026	0.114565
1894	CC	PH-LLM-7B	Llama-3.2-3B-Instruct	1.44855	0.0737314
1895	CC	PH-LLM-7B	Qwen2.5-7B-Instruct	2.2153	0.0133697
1896	CC	PH-LLM-7B	bloomz-7b1-mt	18.0447	0
1897	CC	PH-LLM-7B	Llama-3.1-8B-Instruct	6.76539	6.64746e-12
1898	CC	PH-LLM-7B	Qwen2.5-14B-Instruct	1.8039	0.0356234
1899	CC	PH-LLM-7B	Mistral-Nemo-Instruct-2407	0.74998	0.226633
1900	CC	PH-LLM-7B	Mistral-Small-Instruct-2409	1.66565	0.0478914
1901	CC	PH-LLM-7B	Qwen2.5-32B-Instruct	2.76187	0.00287353
1902	CC	PH-LLM-7B	PH-LLM-32B.1	0.202578	0.419732
1903	CC	PH-LLM-7B	Qwen2.5-72B-Instruct	0.74998	0.226633
1904	CC	PH-LLM-7B	Llama-3.1-70B-Instruct	0.377883	0.352759
1905	CC	PH-LLM-7B	Mistral-Large-Instruct-2407	0.451233	0.325911
1906	CC	PH-LLM-7B	GPT-4o mini	4.34426	6.98722e-06
1907	CC	PH-LLM-7B	GPT-4o	0.902677	0.183349
1908	CC	PH-LLM-14B	Qwen2.5-0.5B-Instruct	33.6362	0
1909	CC	PH-LLM-14B	Qwen2.5-1.5B-Instruct	3.50526	0.00022808
1910	CC	PH-LLM-14B	Llama-3.2-1B-Instruct	16.6129	0
1911	CC	PH-LLM-14B	Qwen2.5-3B-Instruct	2.25338	0.0121175
1912	CC	PH-LLM-14B	Llama-3.2-3B-Instruct	2.56733	0.00512429
1913	CC	PH-LLM-14B	Qwen2.5-7B-Instruct	3.33761	0.000422518
1914	CC	PH-LLM-14B	bloomz-7b1-mt	19.2294	0
1915	CC	PH-LLM-14B	Llama-3.1-8B-Instruct	7.8705	1.77636e-15
1916	CC	PH-LLM-14B	Qwen2.5-14B-Instruct	2.87932	0.00199266
1917	CC	PH-LLM-14B	Mistral-Nemo-Instruct-2407	1.88084	0.0299971
1918	CC	PH-LLM-14B	Mistral-Small-Instruct-2409	2.68074	0.00367298
1919	CC	PH-LLM-14B	Qwen2.5-32B-Instruct	3.84656	5.98937e-05
1920	CC	PH-LLM-14B	PH-LLM-32B.1	1.35039	0.088445
1921	CC	PH-LLM-14B	Qwen2.5-72B-Instruct	1.88084	0.0299971
1922	CC	PH-LLM-14B	Llama-3.1-70B-Instruct	1.44824	0.0737755
1923	CC	PH-LLM-14B	Mistral-Large-Instruct-2407	1.5531	0.0601998
1924	CC	PH-LLM-14B	GPT-4o mini	5.44356	2.61129e-08
1925	CC	PH-LLM-14B	GPT-4o	1.9825	0.0237114
1926	CC	PH-LLM-32B	Qwen2.5-0.5B-Instruct	32.6193	0
1927	CC	PH-LLM-32B	Qwen2.5-1.5B-Instruct	2.31598	0.0102798
1928	CC	PH-LLM-32B	Llama-3.2-1B-Instruct	15.7225	0
1929	CC	PH-LLM-32B	Qwen2.5-3B-Instruct	1.0641	0.143642
1930	CC	PH-LLM-32B	Llama-3.2-3B-Instruct	1.31658	0.09399
1931	CC	PH-LLM-32B	Qwen2.5-7B-Instruct	2.1181	0.0170835
1932	CC	PH-LLM-32B	bloomz-7b1-mt	18.3295	0
1933	CC	PH-LLM-32B	Llama-3.1-8B-Instruct	6.81741	4.63485e-12
1934	CC	PH-LLM-32B	Qwen2.5-14B-Instruct	1.69004	0.0455105
1935	CC	PH-LLM-32B	Mistral-Nemo-Instruct-2407	0.58135	0.280502
1936	CC	PH-LLM-32B	Mistral-Small-Instruct-2409	1.54887	0.0607063
1937	CC	PH-LLM-32B	Qwen2.5-32B-Instruct	2.68649	0.00361039
1938	CC	PH-LLM-32B	PH-LLM-32B.1	0	0.5
1939	CC	PH-LLM-32B	Qwen2.5-72B-Instruct	0.58135	0.280502
1940	CC	PH-LLM-32B	Llama-3.1-70B-Instruct	0.197487	0.421723
1941	CC	PH-LLM-32B	Mistral-Large-Instruct-2407	0.270104	0.39354
1942	CC	PH-LLM-32B	GPT-4o mini	4.32542	7.61194e-06
1943	CC	PH-LLM-32B	GPT-4o	0.747502	0.22738
1944	Ethos	PH-LLM-0.5B	Qwen2.5-0.5B-Instruct	0.229204	0.409355
1945	Ethos	PH-LLM-0.5B	Qwen2.5-1.5B-Instruct	-0.87126	0.808194
1946	Ethos	PH-LLM-0.5B	Llama-3.2-1B-Instruct	1.02548	0.152569
1947	Ethos	PH-LLM-0.5B	Qwen2.5-3B-Instruct	0.477998	0.316326
1948	Ethos	PH-LLM-0.5B	Llama-3.2-3B-Instruct	-3.307	0.999528
1949	Ethos	PH-LLM-0.5B	Qwen2.5-7B-Instruct	-0.636282	0.737704
1950	Ethos	PH-LLM-0.5B	bloomz-7b1-mt	2.09802	0.0179515
1951	Ethos	PH-LLM-0.5B	Llama-3.1-8B-Instruct	-4.15853	0.999984
1952	Ethos	PH-LLM-0.5B	Qwen2.5-14B-Instruct	-4.19152	0.999986
1953	Ethos	PH-LLM-0.5B	Mistral-Nemo-Instruct-2407	-4.87259	0.999999
1954	Ethos	PH-LLM-0.5B	Mistral-Small-Instruct-2409	-4.76391	0.999999
1955	Ethos	PH-LLM-0.5B	Qwen2.5-32B-Instruct	-5.06925	1
1956	Ethos	PH-LLM-0.5B	PH-LLM-32B.1	-4.49786	0.999997
1957	Ethos	PH-LLM-0.5B	Qwen2.5-72B-Instruct	-4.70133	0.999999
1958	Ethos	PH-LLM-0.5B	Llama-3.1-70B-Instruct	-4.93361	1
1959	Ethos	PH-LLM-0.5B	Mistral-Large-Instruct-2407	-5.25511	1
1960	Ethos	PH-LLM-0.5B	GPT-4o mini	-5.11779	1
1961	Ethos	PH-LLM-0.5B	GPT-4o	-5.78764	1
1962	Ethos	PH-LLM-1.5B	Qwen2.5-0.5B-Instruct	2.69746	0.00349355
1963	Ethos	PH-LLM-1.5B	Qwen2.5-1.5B-Instruct	1.2988	0.0970071
1964	Ethos	PH-LLM-1.5B	Llama-3.2-1B-Instruct	3.62799	0.000142816
1965	Ethos	PH-LLM-1.5B	Qwen2.5-3B-Instruct	2.54555	0.00545524
1966	Ethos	PH-LLM-1.5B	Llama-3.2-3B-Instruct	-1.1924	0.883448
1967	Ethos	PH-LLM-1.5B	Qwen2.5-7B-Instruct	1.42649	0.0768641
1968	Ethos	PH-LLM-1.5B	bloomz-7b1-mt	4.36009	6.50031e-06
1969	Ethos	PH-LLM-1.5B	Llama-3.1-8B-Instruct	-2.10825	0.982495
1970	Ethos	PH-LLM-1.5B	Qwen2.5-14B-Instruct	-2.20322	0.986211
1971	Ethos	PH-LLM-1.5B	Mistral-Nemo-Instruct-2407	-2.90634	0.998172
1972	Ethos	PH-LLM-1.5B	Mistral-Small-Instruct-2409	-2.78547	0.997328
1973	Ethos	PH-LLM-1.5B	Qwen2.5-32B-Instruct	-3.10523	0.999049
1974	Ethos	PH-LLM-1.5B	PH-LLM-32B.1	-2.51984	0.99413
1975	Ethos	PH-LLM-1.5B	Qwen2.5-72B-Instruct	-2.73068	0.99684
1976	Ethos	PH-LLM-1.5B	Llama-3.1-70B-Instruct	-2.96439	0.998484
1977	Ethos	PH-LLM-1.5B	Mistral-Large-Instruct-2407	-3.31289	0.999538
1978	Ethos	PH-LLM-1.5B	GPT-4o mini	-3.16912	0.999235
1979	Ethos	PH-LLM-1.5B	GPT-4o	-3.88943	0.99995
1980	Ethos	PH-LLM-3B	Qwen2.5-0.5B-Instruct	4.30932	8.18784e-06
1981	Ethos	PH-LLM-3B	Qwen2.5-1.5B-Instruct	2.65432	0.00397347
1982	Ethos	PH-LLM-3B	Llama-3.2-1B-Instruct	5.3532	4.32063e-08
1983	Ethos	PH-LLM-3B	Qwen2.5-3B-Instruct	3.8033	7.13904e-05
1984	Ethos	PH-LLM-3B	Llama-3.2-3B-Instruct	0.14925	0.440678
1985	Ethos	PH-LLM-3B	Qwen2.5-7B-Instruct	2.68839	0.00358986
1986	Ethos	PH-LLM-3B	bloomz-7b1-mt	5.76433	4.09918e-09
1987	Ethos	PH-LLM-3B	Llama-3.1-8B-Instruct	-0.812103	0.791634
1988	Ethos	PH-LLM-3B	Qwen2.5-14B-Instruct	-0.96637	0.83307
1989	Ethos	PH-LLM-3B	Mistral-Nemo-Instruct-2407	-1.67853	0.953378
1990	Ethos	PH-LLM-3B	Mistral-Small-Instruct-2409	-1.5478	0.939165
1991	Ethos	PH-LLM-3B	Qwen2.5-32B-Instruct	-1.87564	0.969648
1992	Ethos	PH-LLM-3B	PH-LLM-32B.1	-1.28755	0.901049
1993	Ethos	PH-LLM-3B	Qwen2.5-72B-Instruct	-1.50183	0.93343
1994	Ethos	PH-LLM-3B	Llama-3.1-70B-Instruct	-1.73242	0.958401
1995	Ethos	PH-LLM-3B	Mistral-Large-Instruct-2407	-2.10129	0.982192
1996	Ethos	PH-LLM-3B	GPT-4o mini	-1.95385	0.974641
1997	Ethos	PH-LLM-3B	GPT-4o	-2.71147	0.996651
1998	Ethos	PH-LLM-7B	Qwen2.5-0.5B-Instruct	4.75626	9.86071e-07
[truncated: 2,213 more rows]
